# Supplementary material for: Changes in species abundance after seven years of elevated atmospheric CO2 and warming in a Subarctic birch forest understorey, as modified by rodent and moth outbreaks
Source: PeerJ. 2018 May 29;6:e4843. doi: 10.7717/peerj.4843 (PMC5982999; doi:10.7717/peerj.4843)
Supplement: Data S1 [file peerj-06-4843-s001.zip]

Archive with 8 entries (8 files):
- Vegetation analysis key to column headings Svensson et al.xlsx
- Stordalen vegetation analysis 2006.xlsx
- Stordalen vegetation analysis 2005.xlsx
- Stordalen vegetation analysis 2004.xlsx
- Stordalen vegetation analysis 2003.xlsx
- Stordalen vegetation analysis 2002.xlsx
- Stordalen vegetation analysis 2000.xlsx
- Stordalen vegetation analysis 2001.xlsx
