# Supplementary material for: Changes in species abundance after seven years of elevated atmospheric CO2 and warming in a Subarctic birch forest understorey, as modified by rodent and moth outbreaks
Source: PeerJ. 2018 May 29;6:e4843. doi: 10.7717/peerj.4843 (PMC5982999; doi:10.7717/peerj.4843)
Supplement: Data S1 [file peerj-06-4843-s001.zip › Vegetation analysis key to column headings Svensson et al.xlsx]

## Sheet: Sheet1
Key to sheets 1;1 - 6;5					Key to the Summary sheet
Column heading	What it means	Column heading	What it means		The Summary sheet shows summed and proportional no. of hits for the plots, for respective species
					Column heading	What it means
					ruta	Plot ID
		row	Row no. Plexiglas sheet		chamcont	1=chamber, 0=no chamber
		col.	Column no. Plexiglas sheet		co2	1=CO2 added, 0=no CO2 added
blåbär		1	1=first hit overall was on this species, 2=second hit overall was the first for this species, 3=third hit overall was the first for this species, aso		heat	1=Warming, 0=no warming
		2	2=second hit overall was the second for this species, 3=third hit overall was the second for this species, aso		total-summa	Grand total no. of hits
		3	3=third hit overall was the third for this species, 4=fourth hit was the third hit for this species		summa utan förna	Grand total no. of hits excluding litter	Sums
	Vaccinium myrtillus	4	4=fourth hit was the fourth hit for this species		summa mossor	Grand total no. of hits for bryophytes
kråkris		1	1=first hit overall was on this species, 2=second hit overall was the first for this species, 3=third hit overall was the first for this species, aso		sumvamy	Vaccinium myrtillus
		2	2=second hit overall was the second for this species, 3=third hit overall was the second for this species		sumempe	Empetrum nigrum ssp. hermaphroditum
	Empetrum nigrum ssp. hermaphroditum	3	3=third hit overall was the third for this species		sumvavi	Vaccinium vitis-idaea
lingon		1	1=first hit overall was on this species, 2=second hit overall was the first for this species, 3=third hit overall was the first for this species, aso		sumdesc	Avenella flexuosa
		2	2=second hit overall was the second for this species, 3=third hit overall was the second for this species, aso		sumlinn	Linnaea borealis
		3	3=third hit overall was the third for this species, 4=fourth hit was the third hit for this species		sumhylo	Hylocomium splendens
	Vaccinium vitis-idaea	4	4=fourth hit was the fourth hit for this species		sumacro	Acrocarpic mosses collectively
kruståtel		1	1=first hit overall was on this species, 2=second hit overall was the first for this species, 3=third hit overall was the first for this species, aso		sumbarb	Barbilophozia spp.
		2	2=second hit overall was the second for this species, 3=third hit overall was the second for this species, aso		sumpleu	Pleurozium schreberi
		3	3=third hit overall was the third for this species		sumlitt	litter
	Avenella flexuosa	4	4=fourth hit was the fourth hit for this species		sumequi	Equisetum sylvaticum
linnéa		1	1=first hit overall was on this species, 2=second hit overall was the first for this species		sumcorn	Cornus suecica
	Linnaea borealis	2	2=second hit overall was the second for this species		sumvaul	Vaccinium uliginosum
hus-mossa		1	1=first hit overall was on this species, 2=second hit overall was the first for this species		sumpedi	Pedicularis lapponica
		2	2=second hit overall was the second for this species		sumtrie	Trientalis europaea
	Hylocomium splendens	3	3=third hit overall was the third for this species		provamy	Vaccinium myrtillus	Proportions (of the total no. of hits)
kvast-mossa		1	1=first hit overall was on this species, 2=second hit overall was the first for this species		proempe	Empetrum nigrum ssp. hermaphroditum
	Dicranum spp.	2	2=second hit overall was the second for this species		provavi	Vaccinium vitis-idaea
lummer-mossa	Barbilophozia spp.	1	1=first hit overall was on this species		prodesc	Avenella flexuosa
vägg-mossa		1	1=first hit overall was on this species, 2=second hit overall was the first for this species		prolinn	Linnaea borealis
	Pleurozium schreberi	2	2=second hit overall was the second for this species		prohylo	Hylocomium splendens
förna		1	1=first hit overall was on litter, 2=second hit overall was the first on litter		proacro	Acrocarpic mosses collectively
	litter	2	2=second hit overall was the second on litter		probarb	Barbilophozia spp.
skogsfräken		1	1=first hit overall was on this species, 2=second hit overall was the first for this species, 3=third hit overall was the first for this species, aso		propleu	Pleurozium schreberi
		2	2=second hit overall was the second for this species, 3=third hit overall was the second for this species, aso		prolitt	litter
		3	3=third hit overall was the third for this species, 4=fourth hit was the third hit for this species		proequi	Equisetum sylvaticum
		4	4=fourth hit was the fourth hit for this species		procorn	Cornus suecica
	Equisetum sylvaticum	5	5=fifth hit was the fifth hit for this species		provaul	Vaccinium uliginosum
hönsbär		1	1=first hit overall was on this species, 2=second hit overall was the first for this species		propedi	Pedicularis lapponica
	Cornus suecica	2	2=second hit overall was the second for this species		proptrie	Trientalis europaea
odon		1	1=first hit overall was on this species, 2=second hit overall was the first for this species, 3=third hit overall was the first for this species, aso		uprovamy	Vaccinium myrtillus	Proportions (of the total no. of hits excluding litter)
		2	2=second hit overall was the second for this species, 3=third hit overall was the second for this species, aso		uproempe	Empetrum nigrum ssp. hermaphroditum
		3	3=third hit overall was the third for this species, 4=fourth hit was the third hit for this species		uprovavi	Vaccinium vitis-idaea
		4	4=fourth hit was the fourth hit for this species		uprodesc	Avenella flexuosa
		5	5=fifth hit was the fifth hit for this species		uprolinn	Linnaea borealis
	Vaccinium uliginosum	6	6=sixth hit was the sixth hit for this species		uprohylo	Hylocomium splendens
lapp-spira		1	1=first hit overall was on this species, 2=second hit overall was the first for this species		uproacro	Acrocarpic mosses collectively
	Pedicularis lapponica	2	2=second hit overall was the second for this species		uprobarb	Barbilophozia spp.
skogs-stjärna		1	1=first hit overall was on this species, 2=second hit overall was the first for this species		upropleu	Pleurozium schreberi
	Trientalis europaea	2	2=second hit overall was the second for this species, 3=third hit overall was the second for this species, aso		uprolitt	litter
termis-tor	thermistor	1	1=first hit overall was on the thermistor		uproequi	Equisetum sylvaticum
					uprocorn	Cornus suecica
blåbär	Vaccinium myrtillus		Summed no. of hits on this species		uprovaul	Vaccinium uliginosum
kråkris	Empetrum nigrum ssp. hermaphroditum		Summed no. of hits on this species		upropedi	Pedicularis lapponica
lingon	Vaccinium vitis-idaea		Summed no. of hits on this species		uprotrie	Trientalis europaea
kruståtel	Avenella flexuosa		Summed no. of hits on this species
linnéa	Linnaea borealis		Summed no. of hits on this species
hus-mossa	Hylocomium splendens		Summed no. of hits on this species
kvast-mossa	Dicranum spp.		Summed no. of hits on this species
lummer-mossa	Barbilophozia spp.		Summed no. of hits on this species
vägg-mossa	Pleurozium schreberi		Summed no. of hits on this species
förna	litter		Summed no. of hits on litter
skogs-fräken	Equisetum sylvaticum		Summed no. of hits on this species
hönsbär	Cornus suecica		Summed no. of hits on this species
odon	Vaccinium uliginosum		Summed no. of hits on this species
lapp-spira	Pedicularis lapponica		Summed no. of hits on this species
skogs-stjärna	Trientalis europaea		Summed no. of hits on this species
termistor	thermistor		Summed no. of hits on the thermistor
summa	sum		Total no. of hits
summa utan förna	sum excl. litter		Total no. of hits excluding litter
summa mossa	sum bryophytes		Total no. of hits on bryophytes
