# Supplementary material for: Changes in species abundance after seven years of elevated atmospheric CO2 and warming in a Subarctic birch forest understorey, as modified by rodent and moth outbreaks
Source: PeerJ. 2018 May 29;6:e4843. doi: 10.7717/peerj.4843 (PMC5982999; doi:10.7717/peerj.4843)
Supplement: Data S1 [file peerj-06-4843-s001.zip › Stordalen vegetation analysis 2006.xlsx]

## Sheet: 1;1
		blåbär				kråkris			lingon					kruståtel				linnéa			hus-mossa			kvast-mossa		lummer-mossa	vägg-mossa		björn-mossa	förna		skogsfräken						hönsbär				odon						lapp-spira
row	col.	1	2	3	4	1	2	3	1	2	3	4	5	1	2	3	4	1	2	3	1	2	3	1	2	1	1	2	1	1	2	1	2	3	4	5	6	1	2	3	4	1	2	3	4	5	6	1	2
1	1	1	2
	2	1	2
	3	1	2	3
	4	1	2	3
	5	1																												2
2	1	2	3											1
	2	1	2	3
	3	1	2	3
	4								1	2
	5	1
	6	1	2																											3
	7													1															2
3	1	1	2	3
	2	1	3						2
	3								1	2
	4	1	2
	5	1	2
	6	1	2	3
	7													1				2												3
	8	1	2																											3
	9	1	2																		3
4	1	1	2	3	4
	2	1	2	3
	3	1	2																											3
	4																													3												1	2
	5	1												2																3
	6	1							2
	7	1	2
	8								1												2
	9	1	2	3																									4
	10	1	2																		3
	11								1																					2
5	1	1																												2
	2	1	2	3
	3	1	2
	4	2							1
	5	1	2	3
	6	1	2
	7	1							2					3																4
	8	1							2												3
	9	1	2																											3
	10																				1
	11								1												2									3
6	1	1	2						3
	2	1	2	3
	3	1	2																											3
	4								1	2	3							4
	5	1							2																					3
	6	1	2	3	4
	7					1			2
	8	1	2																											3
	9																	1									2
	10	1	2																											3
	11								1	2																				3
7	1								1	2																				3
	2	1	2	3
	3	1	2											3																4
	4	1	2	3
	5	1	2															3
	6								1																					2
	7	1	2
	8	1	3						2
	9	1	2																											3
	10	1																									2			3
	11	1												2																3
8	1	1	2																											3
	2	1	2																											3
	3	1	2															3
	4	1																									2
	5	1	2
	6	1	2	3
	7	1	2	3
	8	1	2
	9	2												1							3
	10	1							2					3
	11	1																												2
9	1	1																												2
	2	1	2															3												4
	3	1							2	3																				4
	4								1	2
	5	1							2									3
	6	1							2	3
	7	1	2	3
	8	1	2
	9	1	2																											3
10	1	1	2																								3
	2	1	2																											3
	3	1	2																											3
	4	1							2																					3
	5	1	2
	6	1	2	3
	7	1							2	3
11	1	1	2	3
	2	1							2	3
	3	2				1																								3
	4								1	2	3	4
	5	3							1	2																				4
[truncated: 24 more columns]

## Sheet: 1;2
		blåbär				kråkris			lingon					kruståtel				linnéa			hus-mossa			kvast-mossa		lummer-mossa	vägg-mossa		björn-mossa	förna		skogsfräken						hönsbär				odon						lapp-spira
row	col.	1	2	3	4	1	2	3	1	2	3	4	5	1	2	3	4	1	2	3	1	2	3	1	2	1	1	2	1	1	2	1	2	3	4	5	6	1	2	3	4	1	2	3	4	5	6	1	2
1	1					1																					2
	2					3			1	2
	3	1	2																										3
	4					1	3		2												4
	5	2							1					3																4
2	1	1	2	3		4
	2					1	2		3																					4
	3	1	2	3
	4								1	2																				3
	5																	1			2
	6	1	2						3												4
	7													1	2															3
3	1					1															2
	2					1															2									3
	3					1			2
	4								1	2	3
	5	1	2	3
	6	1	2	3
	7					1	2		3
	8					2								1																3
	9	2	3			1			4
4	1								1												3								2
	2								1	2																				3	4
	3					1	2																							3
	4	1	2			3
	5					1															2
	6					3			1	2
	7					1	2		3
	8	2				1
	9	1	2						3
	10					1																								2
	11	2				1	3
5	1	1																			2
	2																	1												2
	3	1	2																								3
	4																													1
	5					2			1												3
	6								1	2	3																			4
	7	1	2						3
	8								1												2
	9								1
	10	3				1	2
	11	1	2			3																								4
6	1					2			1
	2																				2									1
	3								1																		2
	4								1
	5	1				2																								3
	6					1			2
	7								1	2	3
	8					1			2
	9					1	2		3																					4
	10					1			2
	11					1			2	3																				4
7	1								1	2																				3
	2								1																		2
	3	1				2
	4					1	2
	5					3			1	2
	6	1	2						3
	7								1	2	3
	8					1	2
	9					1			2
	10					3			1	2
	11					4			1	2	3
8	1								1	2																	3
	2								1	2																	3
	3								1	2																	3			4
	4								1	2	3
	5	1																												2
	6								1												2
	7																										1
	8								1	2																				3
	9					1			2												3
	10	1	2	3																	4
	11	1	3						2																		4			5
9	1					1	2	3
	2					2			1	3
	3								1	2	3
	4					1	2																						3
	5					1															2
	6	1							2
	7								1	2	3
	8	2				1	3
	9					1																					2
10	1								1	2																				3
	2					1	2	3
	3					2												1												3
	4								1												2
	5	1							2	3
	6					3			1	2
	7	1	2																		3
11	1					1	2
	2					1												2
	3	1	2	3
	4					2	3		1
	5					3			1	2
[truncated: 24 more columns]

## Sheet: 1;3
		blåbär				kråkris			lingon					kruståtel				linnéa			hus-mossa			kvast-mossa		lummer-mossa	vägg-mossa		björn-mossa	förna		skogsfräken						hönsbär				odon						lapp-spira
row	col.	1	2	3	4	1	2	3	1	2	3	4	5	1	2	3	4	1	2	3	1	2	3	1	2	1	1	2	1	1	2	1	2	3	4	5	6	1	2	3	4	1	2	3	4	5	6	1	2
1	1													1																2
	2	1	2	3
	3	1																												2
	4	1	2	3
	5																																									1	2
2	1													1																2
	2	1												2																3
	3	2	3																											1
	4	2	3	4										1
	5	1																												2
	6								1
	7	1	2
3	1	3							1	2
	2													1																2	3
	3													1																2
	4					1																								2
	5	1												2																3
	6	1	2
	7	2				1
	8	2				3			1
	9	1	2	3
4	1													1	2															3
	2								1																					2
	3	2	3											1
	4	2	3											1	4
	5	1
	6	2	3						1
	7	1	2	3
	8																													1
	9	1	2	3
	10	1	2	3
	11	1	2			3
5	1	3												1																2
	2													3																4												1	2
	3													1	2
	4													2																1	3
	5								1					2																3
	6	1	2	3
	7	2												1
	8	1	2
	9	1	2	3
	10	1							2	3
	11	2	3																																							1
6	1													1																3												2
	2	3												1																												2
	3								1																					2
	4	2												1																3
	5																													1	2
	6																													1
	7								2	3				1
	8	2							1
	9	1							2									3
	10																																									1	2	3
	11	2																																								1
7	1	2				1																								3
	2					3																																				1	2
	3								1																					2
	4	2	3											1
	5													1																2
	6								1	2																				3
	7	1												2
	8	1	2						3
	9	1	2
	10								2																																	1
	11					4																																				1	2	3
8	1	1	2						3
	2								1																				2	3
	3																													1
	4													1	2															3
	5													1																2
	6	2	3											1
	7													2				1												3
	8	2	3											1
	9	1							2																				3
	10																				1
	11	3							1	2																			4
9	1	1	2	3	4
	2	1	2
	3	1							2					3
	4	2	3											1
	5	1												2
	6	1	2	3	4
	7	2	3											1
	8	1																												2
	9								2																					3												1
10	1	1	2
	2	1												2
	3	1	2						3
	4	2							1
	5	3							1	2
	6	1												2																3
	7	1																												2
11	1	2	3						1
	2	1	2
	3	1	2	3
	4	1	2	3	4
	5	1	2											3																4
[truncated: 24 more columns]

## Sheet: 1;4
		blåbär				kråkris			lingon					kruståtel				linnéa			hus-mossa			kvast-mossa		lummer-mossa	vägg-mossa		björn-mossa	förna		skogsfräken						hönsbär				odon						lapp-spira
row	col.	1	2	3	4	1	2	3	1	2	3	4	5	1	2	3	4	1	2	3	1	2	3	1	2	1	1	2	1	1	2	1	2	3	4	5	6	1	2	3	4	1	2	3	4	5	6	1	2
1	1													1	2															3
	2													1																2	3
	3					1	2																							3
	4					2								1
	5	1																												2
2	1													1																2
	2					1								2																3
	3					1	2							3																4
	4					1															2
	5	1	2	3
	6					1	2																							3
	7					1	2																							3
3	1	1	2	3
	2													1	2
	3	1							2
	4								1	2	3
	5	1																			2
	6					1																								2
	7								1																					2
	8								1	2
	9	1	2	3
4	1	1							2												3
	2													1
	3								1									2
	4								1	2
	5	3							1	2
	6								1									2
	7								1	2	3																			4
	8								1									2
	9	3							1	2
	10								1	2
	11								1	2				3																4
5	1								1												2
	2	1	2															3
	3	3	4						1	2
	4								1	2	3										4									5
	5	1	2	3
	6								1	2	3	4									5
	7								1												2
	8	1	2																		3
	9								1	2	3
	10	4							2	3																																1
	11	3				4			1	2
6	1	2				1																								3
	2	1				2
	3					3			1																					2
	4								1	2
	5								1	2
	6								1	2											3
	7								1	2											3
	8	1	2																		3
	9								1	2																				3
	10	2												1																3
	11					2																								3												1
7	1																				1
	2	1				2
	3								1	2	3
	4																				1
	5								1	2	3
	6								1	2											3
	7																				1	2
	8																				1	2
	9								1	2											3
	10								1																					2
	11					1	2
8	1	1																												2
	2	1	2			3																							4
	3								1	2																			3	4
	4	1																												2
	5								1	2											3
	6																				1	2
	7																				1
	8																				1									2
	9								1	2	3
	10					1	2
	11								1	2	3
9	1								1																					2
	2	1	2																		3
	3								1	2
	4					3			1	2
	5								1	2											3
	6								1												2
	7					2			1												3
	8	1							2	3											4
	9					1								2							3
10	1								1	2																				3
	2								1	2	3
	3								1	2	3
	4								1	2	3
	5
	6	1	2						3
	7	1	2																		3
11	1					1	2														3
	2					1																								2	3
	3	1				2															3
	4					2			1
	5	1	2	3	5	4
[truncated: 24 more columns]

## Sheet: 1;5
		blåbär				kråkris			lingon					kruståtel				linnéa			hus-mossa			kvast-mossa		lummer-mossa	vägg-mossa		björn-mossa	förna		skogsfräken						hönsbär				odon						lapp-spira
row	col.	1	2	3	4	1	2	3	1	2	3	4	5	1	2	3	4	1	2	3	1	2	3	1	2	1	1	2	1	1	2	1	2	3	4	5	6	1	2	3	4	1	2	3	4	5	6	1	2
1	1	1	2	3
	2	1	2						3
	3	1	2
	4	1				3			2
	5	1				2																								3
2	1																													1
	2								2	3				1
	3					3			1	2
	4	1	2
	5	1							2																					3
	6	1	2																											3
	7	1	2			3
3	1								1	2				3																4
	2																	1												2
	3								1																					2
	4								1	2
	5																													1
	6	1							2												3
	7								1	2																				3
	8	1																												2
	9								1					2																3
4	1	1	2																											3
	2	1	2	3																							4
	3													1	2						3
	4	1	2
	5	1	2	3
	6								1	2																				3
	7								1	2											3
	8								1																					2
	9	3							1	2											4
	10	1																			2
	11	1	2																		3
5	1																	1			2
	2								1																					2
	3								1																					2
	4								1	2																				3
	5	1	3						2
	6	1																			2
	7	1	2	3
	8					3			2									1
	9								1									2												3
	10								1	2																				3
	11																	1												2
6	1								1	2
	2																													1	2
	3								1	2											3
	4								1	2
	5																													1
	6	1							2																					3
	7								1	2	3
	8								1	2	3
	9					3			2					1
	10	1							2																					3
	11													1																2
7	1	1							2	3																				4
	2	1	3						2												4
	3																												1	2
	4	1	2																											3
	5	1																			2
	6																													1
	7	1	2																		3
	8	1	2
	9								1	2
	10																													1
	11	1	2	3																	4
8	1	4							1	2	3
	2	1	2	3																										4
	3								1	2	3																			4
	4								1	2	3
	5								1	2	3										4
	6								1	2	3
	7	1																			2
	8	1																												2
	9								1	2
	10	1	2											3
	11																				1
9	1																				1									2
	2																	1	2											3
	3								1	2
	4	1																			2
	5								1												2
	6													1							2	3
	7	1												2							3
	8													1	2						3
	9	2	3											1
10	1					1																								2
	2					3												2												1
	3	1																												2
	4								2									1			3
	5																				1
	6	1																2
	7																				2									1
11	1	2																												1	3
	2	2	3			1
	3	1	2	3
	4	1
	5	1												2																3
[truncated: 24 more columns]

## Sheet: 2;1
		blåbär				kråkris			lingon					kruståtel				linnéa			hus-mossa			kvast-mossa		lummer-mossa	vägg-mossa		björn-mossa	förna		skogsfräken						hönsbär				odon						lapp-spira
row	col.	1	2	3	4	1	2	3	1	2	3	4	5	1	2	3	4	1	2	3	1	2	3	1	2	1	1	2	1	1	2	1	2	3	4	5	6	1	2	3	4	1	2	3	4	5	6	1	2
1	1	1	2	3
	2								2																													1
	3								1	2								3
	4								1	3																				2
	5	1																												2
2	1	1	2						3
	2	2							3					1
	3													1																2	3
	4	1	2																		3
	5	1	2																		3
	6	1	2	3
	7																				1
3	1	1																												2
	2	1	2
	3	1	2
	4																													3								1										2
	5	1	2											3
	6	1	2	3
	7								1												2
	8	1	2																		3
	9	1	2			3
4	1	2	3											1
	2	1	2																											3
	3	1	2
	4					3			1	2
	5	2												1
	6	2	3	4										1
	7																													2																		1
	8	1							2	3
	9	1	2
	10	1	2
	11	2				1
5	1	1	2	3																										4
	2	1	2	3
	3	1	2
	4	1	2
	5								2	3	4			1
	6								1	2	3
	7	1	2																											3
	8																													1
	9	1	2																		3
	10					1			2
	11	1																												2
6	1	1	2																											3
	2	2	3											1
	3	1	2	3
	4	1																												3								2
	5													1																2
	6													1																2
	7								1																					2
	8	1	2
	9	1	2	3	4
	10	1	2
	11					2																								3								1
7	1	1	2																											3
	2	1	2	3
	3	1							2					3																4
	4																													1
	5																													1
	6								2					1																3
	7	2							1
	8								1																					2
	9								1
	10	1																												2
	11					3			1	2
8	1								1	2																3
	2													1																2
	3								1	2
	4	2												1
	5	1																												2
	6	2	3											1
	7	1	2			3
	8					1	2
	9																													1	2
	10					1								2																3
	11																													1	2
9	1								2	3				1
	2	1	2
	3								1																					2
	4	1
	5	1	2
	6	1																												2
	7	2																												1	3
	8	2				1																								3
	9													1																2
10	1								1	2	3
	2								1	2
	3	2							1
	4								1	2	3
	5								1																					2
	6								1	2
	7	1	2																											4																		3
11	1	1	2
	2	1							3					2
	3								3																													1	2
	4								1	2				3
	5	1																												2
[truncated: 24 more columns]

## Sheet: 2;2
		blåbär				kråkris			lingon					kruståtel				linnéa			hus-mossa			kvast-mossa		lummer-mossa	vägg-mossa		björn-mossa	förna		skogsfräken						hönsbär				odon						lapp-spira
row	col.	1	2	3	4	1	2	3	1	2	3	4	5	1	2	3	4	1	2	3	1	2	3	1	2	1	1	2	1	1	2	1	2	3	4	5	6	1	2	3	4	1	2	3	4	5	6	1	2
1	1	1	2																		3
	2																													1
	3	1																												2
	4								1	2											3
	5								1												2
2	1																													1	2
	2																													1
	3																				1
	4	1	2																		3
	5	1	2	3
	6	1	2	3	4
	7	1	2																		3
3	1								1									2												3
	2	1	2																											3
	3					3			2					1
	4	1	2																		3
	5								1	2											3
	6					2			1												3
	7								1	2
	8	1	2
	9	1	2																		3
4	1													1																2
	2	1																			2
	3	1	2
	4								1												2
	5																	1			2
	6																				1	2
	7	1							2												3
	8	1	2
	9	1	2						3												4
	10																				1	2
	11																													1
5	1	1	2																											3
	2	1																			3									2
	3	1	2																											3
	4	1
	5																				2									1
	6																	2												1
	7								1																					2
	8	1	2	3																	4
	9								1												2
	10								1	2											3
	11								1												2
6	1	1																												2
	2	1	2																		3
	3	1																												2
	4								1												2
	5													1							2	3
	6	1	2																		3
	7																													1
	8	1																			2
	9					2															1
	10								1	2
	11	1																			2
7	1	2												1																3
	2	1	2
	3								1												2
	4								1	2
	5																													1
	6								2					1							3
	7								1												2
	8								1	2
	9								1												2									3
	10	1	2						3
	11								1	2	3										4
8	1	1																												2	3
	2	1	2	3
	3					1
	4					1			2
	5								2	3				1
	6								1
	7								1												2
	8	2				1															3
	9	1																2
	10																	1	2		3
	11								1																					2
9	1					1																								2
	2					1	2
	3													1				2
	4	2												1
	5	1				2
	6					1																								2
	7					1	2											4
	8																	1												2
	9	1	2
10	1	2												1																3
	2													1	2															3
	3																													1	2
	4																													1
	5	1	2			3
	6	1	2
	7																	1			2
11	1													1	2															3
	2								2					1
	3	1	2
	4								3					1				2
	5	2	3															1
[truncated: 24 more columns]

## Sheet: 2;3
		blåbär				kråkris			lingon					kruståtel				linnéa			hus-mossa			kvast-mossa		lummer-mossa	vägg-mossa		björn-mossa	förna		skogsfräken						hönsbär				odon						lapp-spira
row	col.	1	2	3	4	1	2	3	1	2	3	4	5	1	2	3	4	1	2	3	1	2	3	1	2	1	1	2	1	1	2	1	2	3	4	5	6	1	2	3	4	1	2	3	4	5	6	1	2
1	1	2												1	3
	2													1																2
	3	1	2
	4	1	2
	5	1																2			3
2	1	1	2	3	4
	2	1												2
	3	1							2
	4	1																			2
	5	1																			2
	6	1	2															3
	7																				1
3	1	1	2	3										4																5
	2	2							1
	3	2	3											1
	4								1	2
	5																	1
	6	1	2
	7
	8
	9
4	1	2												1
	2													1																2
	3	2												1
	4	2																1
	5	1	2	3
	6	1	2
	7	3												1	2
	8					1												2
	9	1	2
	10	1																			2
	11					2			1												3
5	1	1																												2
	2	1				2																								3
	3	2	3						1
	4								1
	5								1	2
	6	1	2						3	4
	7	1	2
	8	1	2
	9	1	2															3
	10	1	2	3
	11													1																2
6	1					1																								2
	2					2	3							1
	3	1	2																											3
	4	1	2	3
	5								1	2
	6	1	2	3
	7	1																												2
	8	1	2	3
	9					1	3							2
	10	1	3						2
	11								1																					2
7	1																													1
	2					1	2
	3	1																												2
	4								1	2	3
	5	1	2
	6								1	2	3
	7								2					1				3
	8	1	2
	9																				1
	10	1	2
	11	1	2	3
8	1					2								1	3
	2	1	2
	3								1																					2
	4	2							1
	5	2	3						1
	6								1	2	3
	7								1	2
	8	1				2
	9					2			1					3
	10													1																2
	11	1																2
9	1					2	3		1
	2													1																4								2	3
	3	1				2
	4								1	2
	5	1	2	3					4
	6								1
	7					3			1	2
	8								1	2								3
	9	1	2																											3
10	1					1	2											3
	2	1	2	3	4
	3	2							1
	4	1	2
	5	1	2	3
	6								1	2
	7	2																1
11	1	3				1	2
	2	1	2			3
	3	1	2	3
	4								1	2	3	4
	5	1	2	3
[truncated: 24 more columns]

## Sheet: 2;4
		blåbär				kråkris			lingon					kruståtel				linnéa			hus-mossa			kvast-mossa		lummer-mossa	vägg-mossa		björn-mossa	förna		skogsfräken						hönsbär				odon						lapp-spira
row	col.	1	2	3	4	1	2	3	1	2	3	4	5	1	2	3	4	1	2	3	1	2	3	1	2	1	1	2	1	1	2	1	2	3	4	5	6	1	2	3	4	1	2	3	4	5	6	1	2
1	1																													1
	2																													1	2
	3								1	2	3
	4					1			2	3
	5	1	2			3
2	1	2				3								1
	2	1				2																								3
	3					1	2
	4	1	2
	5								1	2																				3
	6	2							1
	7	2							1	3
3	1																													1	2
	2													1	2
	3													1																2
	4					1																								2
	5	4				2	3							1
	6	2				3								1
	7					2								1
	8					3			1	2
	9	1	2	3
4	1													1																2	3
	2	1	2											3
	3													1																2
	4																													1	2
	5	1																												2
	6	3				2																								1
	7								1									2												3
	8								1									2
	9													1																2
	10	1
	11	2												3																								1
5	1								2					1																3
	2	2	3											1
	3																													1
	4													1	2
	5																													1	2
	6																													1
	7								1	2
	8	2												1
	9	1	2			3
	10	1																2
	11													4																								1	2	3
6	1													2															1	3
	2								1																					2
	3																													1
	4	1							2					3
	5													1																2
	6																										1
	7	1	2
	8	1	2
	9	1												2																3
	10					1
	11													1	2
7	1	2	3															1			4
	2								1																					2
	3								1																					2	3
	4	2							1
	5								1					2																3
	6								1	2
	7								2					1																3
	8	2												1																3
	9								1	2
	10					2			1
	11	1	2
8	1	2				1															3
	2	1																			2	3
	3	1																			2
	4	1	2																		3
	5	1	2
	6								1	2	3																			4
	7	3							2					1
	8								1	2	3
	9								2	3				1
	10					1			2
	11					1	2	3
9	1																												1
	2	1	2																		3
	3	1				2	3
	4	1	2			3
	5																													1
	6								1	2				3
	7	2							1
	8					4			1	2	3
	9					2	3		1
10	1					1	2		3
	2	1	2	3
	3	2				1
	4	1	2											3
	5	3	4						1	2
	6	1	2
	7								1
11	1								1	2	3
	2	1	2
	3	1	2
	4	2	3											1																4
	5	1	2
[truncated: 24 more columns]

## Sheet: 2;5
		blåbär				kråkris			lingon					kruståtel				linnéa			hus-mossa			kvast-mossa		lummer-mossa	vägg-mossa		björn-mossa	förna		skogsfräken						hönsbär				odon						lapp-spira
row	col.	1	2	3	4	1	2	3	1	2	3	4	5	1	2	3	4	1	2	3	1	2	3	1	2	1	1	2	1	1	2	1	2	3	4	5	6	1	2	3	4	1	2	3	4	5	6	1	2
1	1	2																																				1
	2	3												1	2
	3	2	3											1
	4													1																2
	5																				1
2	1													1	2															3
	2													1	2	3
	3	2												1
	4													1	2															3
	5	2												1
	6					1								2																3
	7																													1
3	1	1	2
	2	1												2
	3	2												1																3
	4													1																2
	5													1				2												3
	6																	1
	7																				1
	8	2												1																								3
	9													1																2
4	1	1												2																3
	2	1																												2
	3													3																								1	2
	4	2							3																					1
	5	1	2																											3
	6	1	2	3
	7													3																4								1	2
	8								1																					2
	9													1																2	3
	10	1	2
	11	1	2																											3
5	1													1																2
	2	1	2	3
	3	2												1																3
	4	2																												3								1
	5	1																			2									3
	6													1																2
	7	1	3																																			2
	8								2																					3								1
	9																													1
	10																													3								1	2
	11	1	2																											3
6	1	1	2						3
	2	2	3											1																4
	3	1							2	3
	4	1	2																											3
	5	1	2																		3
	6																				1
	7								1																					2
	8	1																												2
	9	1																												2
	10	2	3											1
	11																													1	2
7	1	1																												2	3
	2	1	2											3
	3													2																1	3
	4													1																2
	5	1																												2
	6																				1
	7								1												2
	8	1	3						2
	9													1																2
	10	1	2																											3
	11																	3																				1	2
8	1													1																2
	2																													1
	3													1							2
	4								1																					2
	5	2	3						1
	6	1	2																		3
	7	1																2			3
	8	1
	9	1																												2
	10	1																												2
	11																	2												1
9	1								1	2
	2	1	2
	3	1	2	3
	4																													1
	5	1																												2
	6	2												1
	7								1																					2
	8													1																2
	9	1																												2
10	1	1	2	3
	2	1	2															3
	3	1																			2
	4	1																												2
	5													1																2
	6	1												2
	7	1																												2
11	1	3							1	2
	2																																					1	2	3
	3	1	2																											3
	4	1																												2
	5													1																2
[truncated: 24 more columns]

[truncated: 21 more sheets: 3;1, 3;2, 3;3, 3;4, 3;5, 4;1, 4;2, 4;3, 4;4, 4;5, 5;1, 5;2, 5;3, 5;4, 5;5, 6;1, 6;2, 6;3, 6;4, 6;5 …]
