# Supplementary material for: Changes in species abundance after seven years of elevated atmospheric CO2 and warming in a Subarctic birch forest understorey, as modified by rodent and moth outbreaks
Source: PeerJ. 2018 May 29;6:e4843. doi: 10.7717/peerj.4843 (PMC5982999; doi:10.7717/peerj.4843)
Supplement: Data S1 [file peerj-06-4843-s001.zip › Stordalen vegetation analysis 2005.xlsx]

## Sheet: 1;1
		blåbär				kråkris			lingon				kruståtel				linnéa		hus-mossa			kvast-mossa		lummer-mossa	vägg-mossa		förna		skogsfräken					hönsbär		odon						lapp-spira		skogs-stjärna		termis-tor	död kråkris	blåbär	kråkris
row	col.	1	2	3	4	1	2	3	1	2	3	4	1	2	3	4	1	2	1	2	3	1	2	1	1	2	1	2	1	2	3	4	5	1	2	1	2	3	4	5	6	1	2	1	2	1
1	1	1	2																																													2	0
	2												1						2																													0	0
	3	1	2	3																																												3	0
	4	1															2																															1	0
	5	1																									2																					1	0
2	1	1																									2																					1	0
	2	1	2						3																																							2	0
	3																1					2																										0	0
	4	2							1																																							1	0
	5								1	2																	3																					0	0
	6												1									2					3																					0	0
	7								1	2																	3																					0	0
3	1	2	3										1																																			2	0
	2	1	2																								3																					2	0
	3	2							1																																							1	0
	4	1	2																																													2	0
	5	2	3										1																																			2	0
	6	1	2																																													2	0
	7																1																															0	0
	8												1	2													3																					0	0
	9												2				1										3																					0	0
4	1												1														2																					0	0
	2	1	2	3																																												3	0
	3	1	2																								3																					2	0
	4	1																	2																													1	0
	5	1							2																		3																					1	0
	6	1															2																															1	0
	7	1	2																								3																					2	0
	8								1								2		3																													0	0
	9												1				2																															0	0
	10																					1					2																					0	0
	11								1	2	3																																					0	0
5	1								2				1														3																					0	0
	2	1	2	3	4																																											4	0
	3								1										2																													0	0
	4	1							2																		3																					1	0
	5	1																									2																					1	0
	6	2	3																								1																					2	0
	7								1																		2																					0	0
	8	1	2	3															4																													3	0
	9												1												2		3																					0	0
	10												1						2																													0	0
	11	2	3						1										4																													2	0
6	1								1	2																																						0	0
	2	1																	2																													1	0
	3	1																	2																													1	0
	4								1	2									3																													0	0
	5								1																		2																					0	0
	6																										1	2																				0	0
	7	2				1																					3																					1	1
	8	1							2																																							1	0
	9								1	2																																						0	0
	10								1																2																							0	0
	11								1	2									3																													0	0
7	1	1																									2																					1	0
	2	1																	2																													1	0
	3												1	2					3																													0	0
	4	1															2		3																													1	0
	5																		1	2																												0	0
	6												1														2																					0	0
	7	1	2																3																													2	0
	8	1	2																								3																					2	0
	9	1	2																																													2	0
	10																1								2																							0	0
	11												1														2																					0	0
8	1	1	2																3								4																					2	0
	2	1	2	3															4																													3	0
	3	1	2																3																													2	0
	4																		1	2																												0	0
	5																		1																													0	0
	6	1											2														3																					1	0
	7	1																									2																					1	0
	8																										1																					0	0
	9	1	2																								3																					2	0
	10																		2			1																										0	0
	11	1	2																3																													2	0
9	1																1		2																													0	0
	2	1																	2																													1	0
	3	1	2																			3																										2	0
	4																										1																					0	0
	5	1	3										2																																			2	0
	6								1																		2																					0	0
	7	1	2																																									3				2	0
	8																					1					2																					0	0
	9	1																	2																													1	0
10	1	1	2																3																													2	0
	2	1	2														3																															2	0
	3	1																	2																													1	0
	4								2																		1	3																				0	0
	5	1	2	3																																												3	0
	6	1															2																															1	0
	7								1	2																																						0	0
11	1								1										2																													0	0
	2								2																		1	3																				0	0
	3	1																									2																					1	0
	4								1	2																	3																					0	0
	5								1	2																	3																					0	0
																																																89	1
																																																0.369295	0.00414938
																																																0.447236	0.00502513
[truncated: 17 more columns]

## Sheet: 1;2
		blåbär				kråkris			lingon				kruståtel				linnéa		hus-mossa			kvast-mossa		lummer-mossa	vägg-mossa		förna		skogsfräken					hönsbär		odon						lapp-spira		skogs-stjärna		termis-tor	död kråkris	blåbär	kråkris
row	col.	1	2	3	4	1	2	3	1	2	3	4	1	2	3	4	1	2	1	2	3	1	2	1	1	2	1	2	1	2	3	4	5	1	2	1	2	3	4	5	6	1	2	1	2	1
1	1																																													1		0	0
	2								1										2																													0	0
	3												1														2																					0	0
	4					1			2										3																													0	1
	5												1						2																													0	0
2	1					1																2					3																					0	1
	2					1			2																																					3		0	1
	3					1	2																				3																					0	2
	4								1								2																															0	0
	5								1	2																																						0	0
	6								1				2	3																																		0	0
	7								3				1	2																																		0	0
3	1					2			1																																							0	1
	2					1	2																																									0	2
	3																																													1		0	0
	4								1																2																							0	0
	5	1							2																3																							1	0
	6					1													2	3																												0	1
	7	2				1																																										1	1
	8					2	3	4					1														5																					0	3
	9								2				1														3																					0	0
4	1																					1					2																					0	0
	2								1	2																																						0	0
	3								1	2															3																							0	0
	4																																													1		0	0
	5					1													2																													0	1
	6					1											2										3																					0	1
	7					1			2	3									4																													0	1
	8	3				1			2																																							1	1
	9					1																					2	3																				0	1
	10	4				1	2	3														5					6																					1	3
	11					1																					2	3																				0	1
5	1																								1																							0	0
	2																								1	2																						0	0
	3					1													2																													0	1
	4					1																			2																							0	1
	5					2			1																																							0	1
	6								1	2																																						0	0
	7	1	2						3																																							2	0
	8								1										2																													0	0
	9					1	2												3																													0	2
	10								1	2																																						0	0
	11					1																					2																					0	1
6	1					3			1	2																																						0	1
	2								1										2																													0	0
	3					3			1	2																																						0	1
	4																								1	2																						0	0
	5																					2			1																							0	0
	6								1	2																																						0	0
	7	2							1																		3																					1	0
	8					1			2	3	4																																					0	1
	9								1	2															3																							0	0
	10					1	2																				3																					0	2
	11																										1	2																				0	0
7	1	4							1	2	3																																					1	0
	2								1																		2																					0	0
	3					1			2																		3																					0	1
	4								1	2																																						0	0
	5					3	4		1	2																																						0	2
	6								1	2																																						0	0
	7								1	2																																						0	0
	8					1	2																				3																					0	2
	9					1	2																																									0	2
	10					2			1																																							0	1
	11								2				1														3																					0	0
8	1								1	2																	3																					0	0
	2								1	2	3																4																					0	0
	3								2																		1	3																				0	0
	4								1	2	3																																					0	0
	5					1																					2																					0	1
	6	1							2	3																																						1	0
	7																		2								1																					0	0
	8								1	2																																						0	0
	9								1	2	3																																					0	0
	10					3			1	2																																						0	1
	11					2																			1																							0	1
9	1					1			2																		3																					0	1
	2					2			1																																							0	1
	3								1	2																	3																					0	0
	4																		1																													0	0
	5					2			1										3																													0	1
	6					2	3		1																																							0	2
	7								1	2																	3																					0	0
	8					2			1																3																							0	1
	9					1																					2																					0	1
10	1					4			1	2	3																																					0	1
	2					1	2																				3																					0	2
	3																								1																							0	0
	4								1																2																							0	0
	5								1	2																																						0	0
	6								1	2																																						0	0
	7																		1						2																							0	0
11	1								1													2			3																							0	0
	2					1											2										3																					0	1
	3	3							1	2																	4																					1	0
	4					2			1																		3																					0	1
	5					2			1																		3																					0	1
																																																10	57
																																																0.0406504	0.231707
																																																0.047619	0.271429
[truncated: 17 more columns]

## Sheet: 1;3
		blåbär				kråkris			lingon				kruståtel				linnéa		hus-mossa			kvast-mossa		lummer-mossa	vägg-mossa		förna		skogsfräken					hönsbär		odon						lapp-spira		skogs-stjärna		termis-tor	död kråkris	blåbär	kråkris
row	col.	1	2	3	4	1	2	3	1	2	3	4	1	2	3	4	1	2	1	2	3	1	2	1	1	2	1	2	1	2	3	4	5	1	2	1	2	3	4	5	6	1	2	1	2	1
1	1																					1					2																					0	0
	2	2	3										1																																			2	0
	3	1	2	3																																												3	0
	4																					1					2																					0	0
	5	1	2																																													2	0
2	1								3				1														2																					0	0
	2												1				2																															0	0
	3	1															2										3																					1	0
	4	2											1																																			1	0
	5					1																					2																					0	1
	6																					1	2				3																					0	0
	7								1	2									4			3																										0	0
3	1	3											1	2																																		1	0
	2												1														2																					0	0
	3								1																		2																					0	0
	4	2							3				1																																			1	0
	5					2	3																													1												0	2
	6																		2			1					3																					0	0
	7	1																				2	3				4																					1	0
	8								1																		2																					0	0
	9	1	2																								3																					2	0
4	1												1	2																																		0	0
	2	2											1																																			1	0
	3	2											1																																			1	0
	4												1	2													3																					0	0
	5																																															0	0
	6	2																																		1												1	0
	7	1	2																																													2	0
	8					2	3		4				1									5																										0	2
	9	1	2																								3																					2	0
	10	1	2																																													2	0
	11	1	2																								3																					2	0
5	1	2											1																																			1	0
	2	3											1	2																																		1	0
	3												1	2	3												4																					0	0
	4	1											2																																			1	0
	5												1	2													3																					0	0
	6								1																		2	3																				0	0
	7								1	2			3																																			0	0
	8	1	2										3																																			2	0
	9																										1																					0	0
	10	1	2																								3																					2	0
	11	1	2	3																																												3	0
6	1												1														2																					0	0
	2																										2									1												0	0
	3								2				1																																			0	0
	4												1														2																					0	0
	5												1	2	3												4																					0	0
	6																		2			1																										0	0
	7								1	2												3					4																					0	0
	8								1	2												3																										0	0
	9	1	2																																													2	0
	10								2	3																	4									1												0	0
	11																					3														1	2											0	0
7	1	2																	3																	1												1	0
	2								1	2																																						0	0
	3								1	2			3																																			0	0
	4	1	2																																													2	0
	5												1									2																										0	0
	6												1	2	3																																	0	0
	7								1				2														3																					0	0
	8																										1																					0	0
	9	1																				2																										1	0
	10	1																	2																													1	0
	11					1			2	3																																						0	1
8	1	3											2																																			1	0
	2								1																																							0	0
	3																										1																					0	0
	4								1																		2																					0	0
	5	3											1	2																																		1	0
	6												1	2	3												4																					0	0
	7												1	2													3																					0	0
	8	1																									2																					1	0
	9																					1					2																					0	0
	10								1										3			2																										0	0
	11								1													2																										0	0
9	1																										2																					0	0
	2	1																									2																					1	0
	3								1	2																																						0	0
	4	1	2	3																																												3	0
	5	2							1																																							1	0
	6	1																									2																					1	0
	7	1	2																3																													2	0
	8	1	2																3																													2	0
	9																		1																													0	0
10	1	1																	2																													1	0
	2								1	2																																						0	0
	3								1	2	3																																					0	0
	4	2							1	3																																						1	0
	5	2											1																																			1	0
	6	1	2																																													2	0
	7																		1																													0	0
11	1	2											1						3																													1	0
	2	3							1	2																																						1	0
	3	1	2										3																																			2	0
	4	1	2																																													2	0
	5	3							1	2									4																													1	0
																																																67	6
																																																0.27686	0.0247934
																																																0.328431	0.0294118
[truncated: 17 more columns]

## Sheet: 1;4
		blåbär				kråkris			lingon				kruståtel				linnéa		hus-mossa			kvast-mossa		lummer-mossa	vägg-mossa		förna		skogsfräken					hönsbär		odon						lapp-spira		skogs-stjärna		termis-tor	död kråkris	blåbär	kråkris
row	col.	1	2	3	4	1	2	3	1	2	3	4	1	2	3	4	1	2	1	2	3	1	2	1	1	2	1	2	1	2	3	4	5	1	2	1	2	3	4	5	6	1	2	1	2	1
1	1												1	2													3																					0	0
	2												1	2													3																					0	0
	3								2				1														3																					0	0
	4					1	2																																									0	2
	5					2							1														3																					0	1
2	1												2																							1												0	0
	2												1														3									2												0	0
	3																										1																					0	0
	4					1	2																				3																					0	2
	5					3			2				1																																			0	1
	6	1	2																																													2	0
	7	1											2																																			1	0
3	1																1								2																							0	0
	2												1	2																																		0	0
	3												1														2																					0	0
	4												1														2																					0	0
	5																										1																					0	0
	6	1																									2																					1	0
	7																										1																					0	0
	8								1																		2																					0	0
	9					1																					2																					0	1
4	1								1	2	3														4																							0	0
	2	2							1																																							1	0
	3								1																		2																					0	0
	4	1	2																																													2	0
	5	1							2																																							1	0
	6								1	2	3																																					0	0
	7								1	2															3																							0	0
	8	3				2			1																		4																					1	1
	9	1	2			3																					4																					2	1
	10					1	2																				3																					0	2
	11	1	2																								3																					2	0
5	1																		1	2																												0	0
	2																		1																													0	0
	3								1																		2																					0	0
	4								1										2																													0	0
	5								1																2																							0	0
	6								1	2									3																													0	0
	7								1										2																													0	0
	8								1																		2																					0	0
	9					3			1	2																																						0	1
	10								1																		2																					0	0
	11	3							1	2																																						1	0
6	1	1							2																																							1	0
	2																					2					1	3																				0	0
	3								1	2									3																													0	0
	4								1	2	3	4																																				0	0
	5	1																	2																													1	0
	6								1										2	3																												0	0
	7	3							1	2									4																													1	0
	8																		1	2																												0	0
	9								1	2							3																															0	0
	10					2																					1	3																				0	1
	11					1	2																																									0	2
7	1																		1																													0	0
	2					1	2																				3																					0	2
	3								1	2																																						0	0
	4								1	2									3																													0	0
	5								1	2																																						0	0
	6								1	2																																						0	0
	7								1								2																															0	0
	8								1								2		3																													0	0
	9	1							2								3																															1	0
	10																										1																					0	0
	11												3														4									1	2											0	0
8	1								1										2																													0	0
	2																		1																													0	0
	3								1	2									3																													0	0
	4																		1																													0	0
	5								1	2									3																													0	0
	6								1										2																													0	0
	7								1										3						2																							0	0
	8																1								2																							0	0
	9								1	2	3																4																					0	0
	10								1																		2																					0	0
	11					1	2																																									0	2
9	1																										1																					0	0
	2																		1								2																					0	0
	3																		1	2																												0	0
	4								1										2																													0	0
	5																								1																							0	0
	6								1																2																							0	0
	7								1	2	3																																					0	0
	8								1	2																	3																					0	0
	9					2			1										3																													0	1
10	1																					2					1																					0	0
	2								1																		2																					0	0
	3								1										2																													0	0
	4					2	3		1																																							0	2
	5					1	2																																									0	2
	6																										1																					0	0
	7																		1																													0	0
11	1					1			2																		3																					0	1
	2																		1								2																					0	0
	3								1										2						3																							0	0
	4	3							1	2																																						1	0
	5	1	2																3																													2	0
																																																21	25
																																																0.0913043	0.108696
																																																0.109948	0.13089
[truncated: 17 more columns]

## Sheet: 1;5
		blåbär				kråkris			lingon				kruståtel				linnéa		hus-mossa			kvast-mossa		lummer-mossa	vägg-mossa		förna		skogsfräken					hönsbär		odon						lapp-spira		skogs-stjärna		termis-tor	död kråkris	blåbär	kråkris
row	col.	1	2	3	4	1	2	3	1	2	3	4	1	2	3	4	1	2	1	2	3	1	2	1	1	2	1	2	1	2	3	4	5	1	2	1	2	3	4	5	6	1	2	1	2	1
1	1	1	2						3																																							2	0
	2	1	2	3					4	5																																						3	0
	3	1																									2																					1	0
	4	2	3			1																																										2	1
	5					1			2	3																																						0	1
2	1								1																		2																					0	0
	2								1																		2																					0	0
	3	2							1																																							1	0
	4	1							2	3																																						1	0
	5					1			2																																							0	1
	6	2				1																					3																					1	1
	7	1	2																								3																					2	0
3	1								1				2														3																					0	0
	2								2				1														3																					0	0
	3																										1	2																				0	0
	4					2			1																																							0	1
	5	1																	2																													1	0
	6								1																		2																					0	0
	7	1																							2		3																					1	0
	8	1																									2																					1	0
	9	2				1																					3																					1	1
4	1								2				3				1																															0	0
	2	1															2		3																													1	0
	3												1														2																					0	0
	4	2				1																																										1	1
	5	1	2																																													2	0
	6					2			1										3																													0	1
	7																		2						1																							0	0
	8	2											1												3																							1	0
	9								1										2																													0	0
	10	2											1						3																													1	0
	11	1																				2					3																					1	0
5	1	1															2																															1	0
	2	1	2						3																																							2	0
	3								2																		1	3																				0	0
	4								1	2																	3																					0	0
	5								1	2	3																																					0	0
	6																										1																					0	0
	7	1							2	3																																						1	0
	8	2							1																																							1	0
	9	2							1																																							1	0
	10	1											2												3																							1	0
	11												1														2																					0	0
6	1	1	2																																													2	0
	2								1																		2																					0	0
	3								1								2	3																														0	0
	4								1	2															3																							0	0
	5								1																		2																					0	0
	6	1																							2																							1	0
	7								1	2																																						0	0
	8					2			1																																							0	1
	9					2			1																																							0	1
	10												1												3		2																					0	0
	11								2	3			1						4																													0	0
7	1								1																		2																					0	0
	2								1	2	3																																					0	0
	3																										2																					0	0
	4																		2																													0	0
	5																		1	2																												0	0
	6	1																									3																					1	0
	7	1	2																								3																					2	0
	8	1															2										3																					1	0
	9																										3																					0	0
	10																										1	2																				0	0
	11												1						2																													0	0
8	1								1	2																																						0	0
	2																		1								2																					0	0
	3								1	2																	3																					0	0
	4								1																		2																					0	0
	5					2			1										3																													0	1
	6	1							2										3																													1	0
	7								1	3			2						4																													0	0
	8								1								2																															0	0
	9								1																		2																					0	0
	10								2	3			1																																			0	0
	11																1										2																					0	0
9	1	1																						2																								1	0
	2	1	2	3																																												3	0
	3	1							2	3																																						1	0
	4								1	2									3																													0	0
	5																		2			1																										0	0
	6	1	2																3																													2	0
	7												1						2																													0	0
	8								1	2									3																													0	0
	9	1																									2																					1	0
10	1					1																					2	3																				0	1
	2																										2																					0	0
	3					1													2																													0	1
	4																1		2																													0	0
	5	1																	2																													1	0
	6																		1																													0	0
	7								2	3			1																																			0	0
11	1																										1																					0	0
	2					1			2																		3																					0	1
	3								1	2																	3																					0	0
	4																										1																					0	0
	5					1													2																													0	1
																																																48	15
																																																0.205128	0.0641026
																																																0.252632	0.0789474
[truncated: 17 more columns]

## Sheet: 2;1
		blåbär				kråkris			lingon				kruståtel				linnéa		hus-mossa			kvast-mossa		lummer-mossa	vägg-mossa		förna		skogsfräken					hönsbär		odon						lapp-spira		skogs-stjärna		termis-tor	död kråkris	blåbär	kråkris
row	col.	1	2	3	4	1	2	3	1	2	3	4	1	2	3	4	1	2	1	2	3	1	2	1	1	2	1	2	1	2	3	4	5	1	2	1	2	3	4	5	6	1	2	1	2	1
1	1	1							2																																							1	0
	2																2										3							1														0	0
	3								1																		2																					0	0
	4								1																2																							0	0
	5	1	2																																							3						2	0
2	1								1										2																													0	0
	2	1																	2																													1	0
	3																		1	2																												0	0
	4																		1																													0	0
	5																		2																							1						0	0
	6	1																	2																													1	0
	7	1																									2																					1	0
3	1	2							1										3																													1	0
	2	2							1																		3																					1	0
	3																		1																													0	0
	4												1														2																					0	0
	5	1	2										3														4																					2	0
	6	1	2																								3																					2	0
	7	2											1																																			1	0
	8												1														2																					0	0
	9	1	2																																													2	0
4	1	1							2																																							1	0
	2								1																		2																					0	0
	3	1																																														1	0
	4	1	2																																													2	0
	5												1														2																					0	0
	6																		1								2																					0	0
	7												1						2																													0	0
	8								1	2																																						0	0
	9	1	2																																													2	0
	10	2																									1																					1	0
	11	3							1																		2																					1	0
5	1												1	2													3																					0	0
	2								1	2																																						0	0
	3					1	2																																									0	2
	4												1																					2														0	0
	5								1																		2																					0	0
	6	2											1																																			1	0
	7	1																																								2						1	0
	8																1																															0	0
	9								1																		2																					0	0
	10	2				1																																										1	1
	11																		2															1														0	0
6	1																										2															1						0	0
	2	2											1														3																					1	0
	3	1	2						3																																							2	0
	4	1							3				2																																			1	0
	5								2				1																																			0	0
	6								1				2																																			0	0
	7								1	2	3																																					0	0
	8								1	2																																						0	0
	9	3	1	2																																												3	0
	10	2											1														3																					1	0
	11								1	2																	3																					0	0
7	1																										1																					0	0
	2	1																									2																					1	0
	3												1	2													3																					0	0
	4												1														2																					0	0
	5																										1																					0	0
	6								1	2																	3																					0	0
	7								2				1														3																					0	0
	8	1											2																																			1	0
	9	1	2																																													2	0
	10	1																																														1	0
	11					1			2																		3																					0	1
8	1								1																		2																					0	0
	2								1				2														3																					0	0
	3								1	2																																						0	0
	4	1											2																																			1	0
	5	2											1																																			1	0
	6	1							2																																							1	0
	7	1	2										3																																			2	0
	8					1	2		3																																							0	2
	9					2			1																																							0	1
	10	2											1																																			1	0
	11					1											2																															0	1
9	1	1																									2																					1	0
	2																										1																					0	0
	3	2							1																		3																					1	0
	4								1	2																																						0	0
	5	3							1	2																																						1	0
	6					3			1	2																																						0	1
	7								1				2																																			0	0
	8	2							1																																							1	0
	9								1																		2																					0	0
10	1								1	2	3																																					0	0
	2								1																		2																					0	0
	3												1														2																					0	0
	4								2				1																																			0	0
	5								2				1	3																																		0	0
	6								1	2																																						0	0
	7	1																									2																					1	0
11	1								1	2																																						0	0
	2								1																		2																					0	0
	3												1														2																					0	0
	4												1	2																																		0	0
	5												1														2																					0	0
																																																50	9
																																																0.233645	0.0420561
																																																0.287356	0.0517241
[truncated: 17 more columns]

## Sheet: 2;2
		blåbär				kråkris			lingon				kruståtel				linnéa		hus-mossa			kvast-mossa		lummer-mossa	vägg-mossa		förna		skogsfräken					hönsbär		odon						lapp-spira		skogs-stjärna		termis-tor	död kråkris	blåbär	kråkris
row	col.	1	2	3	4	1	2	3	1	2	3	4	1	2	3	4	1	2	1	2	3	1	2	1	1	2	1	2	1	2	3	4	5	1	2	1	2	3	4	5	6	1	2	1	2	1
1	1								1										2																													0	0
	2																		1																													0	0
	3																		1																													0	0
	4	1																	2																													1	0
	5								1																		2																					0	0
2	1												1														2																					0	0
	2												1						2																													0	0
	3																		1																													0	0
	4								1	2									3																													0	0
	5								1										2																													0	0
	6								1																		2																					0	0
	7								1										2																													0	0
3	1																										1	2																				0	0
	2	1																	2								2																					1	0
	3					1													2																													0	1
	4																							1																								0	0
	5																										1																					0	0
	6					1																																										0	1
	7								1	2																																						0	0
	8								2	3																	1																					0	0
	9																										1																					0	0
4	1								1										2																													0	0
	2																							1																								0	0
	3	2	3										1																																			2	0
	4																1										2																					0	0
	5																1		2																													0	0
	6																1																															0	0
	7								1	2									3																													0	0
	8								1	2																																						0	0
	9	1	2																																													2	0
	10	1	2																3																													2	0
	11																		1																													0	0
5	1																										1																					0	0
	2					2							1														3																					0	1
	3								2																		1																					0	0
	4	2							1																																							1	0
	5					1											3										2																					0	1
	6								1										2																													0	0
	7								1																																							0	0
	8								1	2	3																																					0	0
	9								1								2																															0	0
	10																		1	2																												0	0
	11								1										2																													0	0
6	1												1						2																													0	0
	2					1													2																													0	1
	3	1	2																3																													2	0
	4								1	2																																						0	0
	5					1													2																													0	1
	6	1	2																					3																								2	0
	7																							1																								0	0
	8								1	2																																						0	0
	9																1		2																													0	0
	10																		1																													0	0
	11								1																		2																					0	0
7	1	2											1														3																					1	0
	2	1	2																																													2	0
	3								1										2																													0	0
	4								1																																							0	0
	5																		2					1																								0	0
	6								2								1	3																														0	0
	7												1						2																													0	0
	8								1	2												3					4																					0	0
	9								1																		2																					0	0
	10	2							1													3																										1	0
	11								1	2									3																													0	0
8	1																																															0	0
	2								1																																							0	0
	3					1	2																																									0	2
	4	2				1																																										1	1
	5								2				1														3																					0	0
	6												1	2													3																					0	0
	7								2				1																																			0	0
	8												2																																			0	0
	9								1	2	3																																					0	0
	10																										1																					0	0
	11																		1																													0	0
9	1	1	2																																													2	0
	2					2							1	3																																		0	1
	3								1				2														3																					0	0
	4								1																		2																					0	0
	5	1																																														1	0
	6																										1	2																				0	0
	7					1			2	3																																						0	1
	8																1	2	3																													0	0
	9																2		3																													0	0
10	1								3																																							0	0
	2																										3																					0	0
	3								1	2																																						0	0
	4					2			1																																							0	1
	5					1			2																																							0	1
	6								1	2	3																																					0	0
	7												1				1																															0	0
11	1	2																									3																					1	0
	2																										2																					0	0
	3					1	2																				3																					0	2
	4								1	2																																						0	0
	5					4			2	3																																						0	1
																																																22	16
																																																0.112245	0.0816327
																																																0.131737	0.0958084
[truncated: 17 more columns]

## Sheet: 2;3
		blåbär				kråkris			lingon				kruståtel				linnéa		hus-mossa			kvast-mossa		lummer-mossa	vägg-mossa		förna		skogsfräken					hönsbär		odon						lapp-spira		skogs-stjärna		termis-tor	död kråkris	blåbär	kråkris
row	col.	1	2	3	4	1	2	3	1	2	3	4	1	2	3	4	1	2	1	2	3	1	2	1	1	2	1	2	1	2	3	4	5	1	2	1	2	3	4	5	6	1	2	1	2	1
1	1	2	3										1						4																													2	0
	2												1	2													3																					0	0
	3	2	3										1																																			2	0
	4												1						2																													0	0
	5	1	2	3																																												3	0
2	1	1	2																																													2	0
	2								1										2	3																												0	0
	3	2	3										1																																			2	0
	4								1																		2																					0	0
	5	2											1																																			1	0
	6												1						2																													0	0
	7												1	2					3																													0	0
3	1	1																	2																													1	0
	2	2	3	4									1																																			3	0
	3												1														2																					0	0
	4	1	2	3																																												3	0
	5																		1																													0	0
	6	1																	2																													1	0
	7	2											1				3																															1	0
	8												1						2	3																												0	0
	9	2	3																								1																					2	0
4	1	3																									1	2																				1	0
	2	2											1														3																					1	0
	3	2	3										1																																			2	0
	4								1																																							0	0
	5	1											2														3																					1	0
	6																		1																													0	0
	7																		1																													0	0
	8					1	2																																									0	2
	9	1															2		3																													1	0
	10	1																	2																													1	0
	11								1	2									3																													0	0
5	1	1																									2																					1	0
	2												1														2																					0	0
	3	1																																														1	0
	4	1							2																		3																					1	0
	5								1				2																																			0	0
	6	1	2																								3																					2	0
	7																										1																					0	0
	8	1																	2																													1	0
	9	1							2																		3																					1	0
	10	1																	2																													1	0
	11												1														2																					0	0
6	1	1																									2																					1	0
	2												1														2																					0	0
	3					1			2																																							0	1
	4								1	2																	3																					0	0
	5								2				1						3																													0	0
	6								1	2	3																4																					0	0
	7												1						2								3																					0	0
	8																										1																					0	0
	9	1																	2																													1	0
	10	1	2														3																															2	0
	11					1																					2																					0	1
7	1					1	2																																									0	2
	2					1	2																				3																					0	2
	3																										1																					0	0
	4	1	2																								3																					2	0
	5																										1																					0	0
	6								1																		2																					0	0
	7												1														2																					0	0
	8												1														2																					0	0
	9																										1																					0	0
	10					1	2		3																																							0	2
	11	3							1	2																																						1	0
8	1								1																		2																					0	0
	2	1																									2																					1	0
	3	1																									2																					1	0
	4	1	2																								3																					2	0
	5	1							2																		3																					1	0
	6								1	2																																						0	0
	7								1	3			2																																			0	0
	8	1																									2																					1	0
	9					1																					2																					0	1
	10	1																									2																					1	0
	11	1	2														3																															2	0
9	1								1	2																																						0	0
	2								1	2			3																																			0	0
	3					1							2														3																					0	1
	4	1							2																																							1	0
	5	1	2						3	4																																						2	0
	6	1	2										3														4																					2	0
	7								1	2																																						0	0
	8								1																		2																					0	0
	9								1																		2																					0	0
10	1					1																					2																					0	1
	2	1	2			3																																										2	1
	3	1	2																																													2	0
	4	1	2																																													2	0
	5					1	2																																									0	2
	6	2				1																																										1	1
	7												1						2																													0	0
11	1					2			1	3																																						0	1
	2					1			2	3																																						0	1
	3	2	3						1																																							2	0
	4	1																									2																					1	0
	5								1	2																																						0	0
																																																69	19
																																																0.298701	0.0822511
																																																0.368984	0.101604
[truncated: 17 more columns]

## Sheet: 2;4
		blåbär				kråkris			lingon				kruståtel				linnéa		hus-mossa			kvast-mossa		lummer-mossa	vägg-mossa		förna		skogsfräken					hönsbär		odon						lapp-spira		skogs-stjärna		termis-tor	död kråkris	blåbär	kråkris
row	col.	1	2	3	4	1	2	3	1	2	3	4	1	2	3	4	1	2	1	2	3	1	2	1	1	2	1	2	1	2	3	4	5	1	2	1	2	3	4	5	6	1	2	1	2	1
1	1								1	2																																						0	0
	2												1														2																					0	0
	3								1	2																	3																					0	0
	4								1																		2																					0	0
	5								1																		2																					0	0
2	1												1	2													3																					0	0
	2					2							1														3																					0	1
	3					1	3						2																																			0	2
	4								1	2	3	4															1																					0	0
	5	1							2	3																																						1	0
	6	1	2																																													2	0
	7								2	3			1																																			0	0
3	1												1	2	3												4																					0	0
	2												1														2																					0	0
	3												1														2																					0	0
	4					1	2																																									0	2
	5					2							1																																			0	1
	6								2				1														3																					0	0
	7								2	3			1																																			0	0
	8	2																									1	3																				1	0
	9	1	2																																													2	0
4	1								2				1	3																																		0	0
	2	1							2																		3																					1	0
	3												1	2													3																					0	0
	4								3				1	2																																		0	0
	5					2																					1																					0	1
	6																										1																					0	0
	7								2				1				3																															0	0
	8								2				1																																			0	0
	9												1				2																															0	0
	10	1	2																																													2	0
	11								1	2																																						0	0
5	1												1	2													3																					0	0
	2	2											1																																			1	0
	3												1														2																					0	0
	4												3	1	2												4																					0	0
	5												1														2																					0	0
	6								1										2																													0	0
	7																		1																													0	0
	8	1																									2																					1	0
	9																1										2																					0	0
	10	1															2										3																					1	0
	11												1														3							2														0	0
6	1												1														2																					0	0
	2												1	2													3																					0	0
	3								1																		2																					0	0
	4												1	2													3																					0	0
	5												1	2	3												4																					0	0
	6								2	3			1				4																															0	0
	7	1	2	3																																												3	0
	8																		1																													0	0
	9												1														2																					0	0
	10	1							2																																							1	0
	11								1	2			3																																			0	0
7	1																		2								1																					0	0
	2												1						2								3																					0	0
	3	1	2																																													2	0
	4								2				1																																			0	0
	5												1	2													3																					0	0
	6								1	2	3																																					0	0
	7								1	2																	3																					0	0
	8	2							1																																							1	0
	9					1			2																																							0	1
	10					1	3		2																																							0	2
	11	1	2						3																																							2	0
8	1	1	2																3																													2	0
	2																		1	2																												0	0
	3	1																	2																													1	0
	4								1	2																	3																					0	0
	5																					2					1																					0	0
	6								1	2																	3																					0	0
	7								2	3			1																																			0	0
	8								1																		2																					0	0
	9	2							1																		3																					1	0
	10					1	2		3																																							0	2
	11	2				1																					3																					1	1
9	1																		1																													0	0
	2	1																	2																													1	0
	3								1										2																													0	0
	4												1														2																					0	0
	5	2											1														3																					1	0
	6								3	1	2																																					0	0
	7	2							3				1																																			1	0
	8								1	2																	3																					0	0
	9					1			2																		3																					0	1
10	1					2			1																																							0	1
	2					2							1						3																													0	1
	3	1	2																																													2	0
	4								1	2																																						0	0
	5	1															2																															1	0
	6	1	2																																													2	0
	7	3	5			1	2		4																																							2	2
11	1																1	2									3																					0	0
	2	1							2																																							1	0
	3	1											3				2																															1	0
	4	1	2						3																																							2	0
	5	2	3										1																																			2	0
																																																42	18
																																																0.169355	0.0725806
																																																0.207921	0.0891089
[truncated: 17 more columns]

## Sheet: 2;5
		blåbär				kråkris			lingon				kruståtel				linnéa		hus-mossa			kvast-mossa		lummer-mossa	vägg-mossa		förna		skogsfräken					hönsbär		odon						lapp-spira		skogs-stjärna		termis-tor	död kråkris	blåbär	kråkris
row	col.	1	2	3	4	1	2	3	1	2	3	4	1	2	3	4	1	2	1	2	3	1	2	1	1	2	1	2	1	2	3	4	5	1	2	1	2	3	4	5	6	1	2	1	2	1
1	1	2											1																																			1	0
	2												1	2													3																					0	0
	3	2											1														3																					1	0
	4												1	2													3																					0	0
	5																1																															0	0
2	1												1	2	3												4																					0	0
	2	3											1				4										2																					1	0
	3												1														2																					0	0
	4	2																																								1						1	0
	5																										1																					0	0
	6					1							2																													3						0	1
	7								1	2																	3																					0	0
3	1	2											1														3																					1	0
	2	2	3										1																																			2	0
	3	1																																														1	0
	4												1														3															2						0	0
	5																										2															1						0	0
	6												1				2										3																					0	0
	7																																									1						0	0
	8												1														2																					0	0
	9												1						2								3																					0	0
4	1	1																									2																					1	0
	2																																	2	1													0	0
	3	2	3										1																																			2	0
	4												1														2																					0	0
	5																										1																					0	0
	6	1	2																																							3						2	0
	7																										1	2																				0	0
	8								2										3								1																					0	0
	9												1														2																					0	0
	10	1																																														1	0
	11												1														2	3																				0	0
5	1												1	2																																		0	0
	2	1	2																								3																					2	0
	3																		3															1	2													0	0
	4								1	2																	3																					0	0
	5																		1																													0	0
	6																										1																					0	0
	7	1	3																								4															2						2	0
	8																																	1								2						0	0
	9												1														2																					0	0
	10																										2							1														0	0
	11												1	2			3																															0	0
6	1	1	2																																													2	0
	2												1														2																					0	0
	3	2	3										1														4																					2	0
	4								1										2																													0	0
	5																		1	2																												0	0
	6																		1																													0	0
	7																		2								1																					0	0
	8								1																																							0	0
	9	1																									2																					1	0
	10	1																									2																					1	0
	11																										1	2																				0	0
7	1	1											2						3																													1	0
	2	3											1	2																																		1	0
	3												1														2																					0	0
	4																		1																													0	0
	5																		1																													0	0
	6																		1	2																												0	0
	7												1						2																													0	0
	8	1																	2																													1	0
	9	2											3																					1														1	0
	10																										1																					0	0
	11												1				2																															0	0
8	1																1		2																													0	0
	2	2															3										1																					1	0
	3												1	2													3																					0	0
	4	1																	2																													1	0
	5								1	2	3																																					0	0
	6	2											1																																			1	0
	7												1																													2	3					0	0
	8												1	2																												3						0	0
	9																										2							1														0	0
	10																										1																					0	0
	11												1				2																															0	0
9	1	1	2																																													2	0
	2	1																																														1	0
	3	1																	2																													1	0
	4												1														2																					0	0
	5	1	2																																													2	0
	6												1	2													3																					0	0
	7																										1																					0	0
	8																										2															1						0	0
	9												1														2																					0	0
10	1	2	3										1																																			2	0
	2	1																	2																													1	0
	3	1	2																																													2	0
	4																										1																					0	0
	5												1	2																																		0	0
	6	2																									1																					1	0
	7	1											2																																			1	0
11	1								1	2			3																																			0	0
	2	2																																1														1	0
	3	1	2																								3																					2	0
	4												1														2																					0	0
	5												1														2																					0	0
																																																47	1
																																																0.218605	0.00465116
																																																0.288344	0.00613497
[truncated: 17 more columns]

[truncated: 22 more sheets: 3;1, 3;2, 3;3, 3;4, 3;5, 4;1, 4;2, 4;3, 4;4, 4;5, 5;1, 5;2, 5;3, 5;4, 5;5, 6;1, 6;2, 6;3, 6;4, 6;5 …]
