# Supplementary material for: Changes in species abundance after seven years of elevated atmospheric CO2 and warming in a Subarctic birch forest understorey, as modified by rodent and moth outbreaks
Source: PeerJ. 2018 May 29;6:e4843. doi: 10.7717/peerj.4843 (PMC5982999; doi:10.7717/peerj.4843)
Supplement: Data S1 [file peerj-06-4843-s001.zip › Stordalen vegetation analysis 2004.xlsx]

## Sheet: 1;1
		blåbär				kråkris			lingon				kruståtel				linnéa		hus-mossa			kvast-mossa		lummer-mossa	vägg-mossa		förna		skogsfräken					hönsbär		odon						lapp-spira		skogs-stjärna		termis-tor	död kråkris	blåbär	kråkris
row	col.	1	2	3	4	1	2	3	1	2	3	4	1	2	3	4	1	2	1	2	3	1	2	1	1	2	1	2	1	2	3	4	5	1	2	1	2	3	4	5	6	1	2	1	2	1
1	1	1																				2					3																					1	0
	2																		1								2																					0	0
	3								1																		2																					0	0
	4																										1	2																				0	0
	5												1														2																					0	0
2	1												1														2																					0	0
	2																1										2																					0	0
	3																										1																					0	0
	4								1										2																													0	0
	5																					1			2																							0	0
	6								1													2			3																							0	0
	7												1									2			3																							0	0
3	1																					1					2																					0	0
	2								1													2																										0	0
	3																					1					2																					0	0
	4																										1																					0	0
	5								1																		2																					0	0
	6																								1		2																					0	0
	7																										1																					0	0
	8	1																				2					3																					1	0
	9												1														2																					0	0
4	1	1																									2																					1	0
	2																										1																					0	0
	3																										1																					0	0
	4																										1																					0	0
	5												1												2																							0	0
	6																										1																					0	0
	7	1	2																						3																							2	0
	8																1										2																					0	0
	9	1																							2		3																					1	0
	10																										1																					0	0
	11																										1																					0	0
5	1	2											1														3																					1	0
	2	1																							2																							1	0
	3																		1																													0	0
	4								1										2																													0	0
	5								1										2																													0	0
	6	1																									2																					1	0
	7	1																									2	3																				1	0
	8																		1																													0	0
	9																										1																					0	0
	10					1													2																													0	1
	11								2										3																												1	0	0
6	1	1																									2																					1	0
	2																		1																													0	0
	3																		1	2																												0	0
	4																										1																					0	0
	5																										1	2																				0	0
	6																										1	2																				0	0
	7																										2																				1	0	0
	8																		2			1																										0	0
	9								1	2																	3																					0	0
	10																		2			1																										0	0
	11																										1																					0	0
7	1												1														2																					0	0
	2																										1																					0	0
	3	1																	2																													1	0
	4																		1	2																												0	0
	5	1																	2																													1	0
	6																								1																							0	0
	7																								1		2																					0	0
	8								1	2															3																							0	0
	9								2				1						3																													0	0
	10								1										2								3																					0	0
	11																										1																					0	0
8	1	1																	2	3																												1	0
	2								1										2																													0	0
	3								1										2																													0	0
	4																		1																													0	0
	5																		1	2																												0	0
	6								2				1				3										4																					0	0
	7																										1																					0	0
	8								1										2																													0	0
	9																										1																					0	0
	10								1	2																	3																					0	0
	11								1																		2																					0	0
9	1																		1																													0	0
	2								1	2									3																													0	0
	3																		1																													0	0
	4	1																									2																					1	0
	5								1	2																	3																					0	0
	6								1	2							3										4																					0	0
	7																					1	2				3																					0	0
	8								1													2					3																					0	0
	9																1										2																					0	0
10	1								1										2																													0	0
	2	1																									2																					1	0
	3																										1																					0	0
	4												1														2																					0	0
	5																										1																					0	0
	6																										1																					0	0
	7								1										2																													0	0
11	1																										1																					0	0
	2																										1																					0	0
	3																										2																				1	0	0
	4								1																		2																					0	0
	5																										1	2																				0	0
																																																16	1
																																																0.0860215	0.00537634
																																																0.134454	0.00840336
[truncated: 17 more columns]

## Sheet: 1;2
		blåbär				kråkris			lingon				kruståtel				linnéa		hus-mossa			kvast-mossa		lummer-mossa	vägg-mossa		förna		skogsfräken					hönsbär		odon						lapp-spira		skogs-stjärna		termis-tor	död kråkris	blåbär	kråkris
row	col.	1	2	3	4	1	2	3	1	2	3	4	1	2	3	4	1	2	1	2	3	1	2	1	1	2	1	2	1	2	3	4	5	1	2	1	2	3	4	5	6	1	2	1	2	1
1	1																																													1		0	0
	2					1																																										0	1
	3																								1		2																					0	0
	4																								1	2																						0	0
	5												1	2													3																					0	0
2	1																					1																										0	0
	2								1																		3																				2	0	0
	3																								1		2																					0	0
	4																										1																					0	0
	5								1																2																							0	0
	6								1																2	3																						0	0
	7					1							2														3																					0	1
3	1																								2		1																					0	0
	2																										1																					0	0
	3																										2																				1	0	0
	4																																													1		0	0
	5																										1																					0	0
	6																		1						2																							0	0
	7								1	2									3																													0	0
	8												1														2																					0	0
	9												1														2																					0	0
4	1					1																2																										0	1
	2								1	2																																						0	0
	3								1																		2																					0	0
	4																								1		2																					0	0
	5					1																					2																					0	1
	6																								2		1																					0	0
	7																		1								2																					0	0
	8					1																					2																					0	1
	9												2														3																				1	0	0
	10																										2																				1	0	0
	11																					2					3																				1	0	0
5	1																										1																					0	0
	2																										1																					0	0
	3																		2																												1	0	0
	4																								1	2																						0	0
	5																								2																						1	0	0
	6								1	2															3																							0	0
	7																										1																					0	0
	8																								2		3																				1	0	0
	9					1																					2																					0	1
	10	1																									2																					1	0
	11					1			2																		3																					0	1
6	1					1			2													3																										0	1
	2								1																		2																					0	0
	3																		1																													0	0
	4																		1																													0	0
	5																					1					2																					0	0
	6								1																		2																					0	0
	7	1																									2																					1	0
	8								1																		2																					0	0
	9					1																					2																					0	1
	10					1																					2																					0	1
	11																										1																					0	0
7	1																								1	2																						0	0
	2								1										2																													0	0
	3																		2																												1	0	0
	4								1	2															3																							0	0
	5																		1																													0	0
	6								1	2	3																																					0	0
	7																																													1		0	0
	8																								2																						1	0	0
	9																		1																													0	0
	10					1																					2																					0	1
	11																										1																					0	0
8	1																		2								1																					0	0
	2	1																									2																					1	0
	3																		1																													0	0
	4								1	2																																						0	0
	5					1																					2																					0	1
	6								1										2																													0	0
	7																		1	2																												0	0
	8																		1						2																							0	0
	9								1										2																													0	0
	10																								1	2	3																					0	0
	11																		2			1																										0	0
9	1								2																																						1	0	0
	2																										2																				1	0	0
	3																										2																				1	0	0
	4					1																					2																					0	1
	5					1																			2																							0	1
	6					1			2																																							0	1
	7																										1	2																				0	0
	8																								1	2																						0	0
	9																										1																					0	0
10	1																										2																				1	0	0
	2																		1	2							3																					0	0
	3																										1																					0	0
	4								1																		2																					0	0
	5																					1					2																					0	0
	6								1	2									3																													0	0
	7																										1																					0	0
11	1																		1						2																							0	0
	2								1													2																										0	0
	3	1	2																			3																										2	0
	4																								1		2																					0	0
	5					1																					2																					0	1
																																																5	16
																																																0.0289017	0.0924855
																																																0.042735	0.136752
[truncated: 17 more columns]

## Sheet: 1;3
		blåbär				kråkris			lingon				kruståtel				linnéa		hus-mossa			kvast-mossa		lummer-mossa	vägg-mossa		förna		skogsfräken					hönsbär		odon						lapp-spira		skogs-stjärna		termis-tor	död kråkris	blåbär	kråkris
row	col.	1	2	3	4	1	2	3	1	2	3	4	1	2	3	4	1	2	1	2	3	1	2	1	1	2	1	2	1	2	3	4	5	1	2	1	2	3	4	5	6	1	2	1	2	1
1	1																										1																					0	0
	2																1										2																					0	0
	3												1														2																					0	0
	4																					1																										0	0
	5																										2									1												0	0
2	1																										1	2																				0	0
	2																		1																													0	0
	3												1														2																					0	0
	4												1						2	3																												0	0
	5																					1			2																							0	0
	6																					1					2																					0	0
	7	1																									2																					1	0
3	1												1														2																					0	0
	2																										1																					0	0
	3												1														2																					0	0
	4																										1																					0	0
	5																					1					2																					0	0
	6																					1					2																					0	0
	7																					1	2																									0	0
	8								1	2																	3																					0	0
	9								2	3																	1	4																				0	0
4	1																										1																					0	0
	2																										1																					0	0
	3												1																																			0	0
	4												1														2																					0	0
	5												1	2																																		0	0
	6	1											2																																			1	0
	7	1																									2																					1	0
	8								1																		2																					0	0
	9								1	2																	3																					0	0
	10																					1					2																					0	0
	11																		1																													0	0
5	1																										1																					0	0
	2								1																		2																					0	0
	3												1	2													3																					0	0
	4												1														2																					0	0
	5	1																									2																					1	0
	6												1						2								3																					0	0
	7																		1																													0	0
	8																										1																					0	0
	9																										1																					0	0
	10																										1																					0	0
	11	1																									2																					1	0
6	1																					2					1																					0	0
	2																										1	2																				0	0
	3												1														2																					0	0
	4												1														2																					0	0
	5												1	2																																		0	0
	6																										1																					0	0
	7																										1																					0	0
	8	1																									2																					1	0
	9																					1					2																					0	0
	10																										1																					0	0
	11																					1	2																									0	0
7	1																										1	2																				0	0
	2					1																					2																					0	1
	3																					1					2																					0	0
	4								1													2					3																					0	0
	5												1	2													3																					0	0
	6												1	2	3												4																					0	0
	7												1	2													3																					0	0
	8												1						2																													0	0
	9																										1	2																				0	0
	10																										1																					0	0
	11																		2			1																										0	0
8	1												1									2																										0	0
	2												1														2																					0	0
	3																										1																					0	0
	4												1														2																					0	0
	5												1														2																					0	0
	6												1									2					3																					0	0
	7								1																		2																					0	0
	8								1	2																	3																					0	0
	9																		1																													0	0
	10																		1	2																												0	0
	11																										1																					0	0
9	1																										1																					0	0
	2												1						2																													0	0
	3																		1																													0	0
	4																		1																													0	0
	5								1										2																													0	0
	6																		1																													0	0
	7	1																	2																													1	0
	8	1																	2								3																					1	0
	9																		1																													0	0
10	1								1																		2																					0	0
	2																					1																										0	0
	3																		2			1																										0	0
	4																										1																					0	0
	5																										1																					0	0
	6								1										2																													0	0
	7																		1																													0	0
11	1								1													2																										0	0
	2																					1					2																					0	0
	3																		1								2																					0	0
	4												1														2																					0	0
	5	1							2										3																													1	0
																																																9	1
																																																0.05	0.00555556
																																																0.0833333	0.00925926
[truncated: 17 more columns]

## Sheet: 1;4
		blåbär				kråkris			lingon				kruståtel				linnéa		hus-mossa			kvast-mossa		lummer-mossa	vägg-mossa		förna		skogsfräken					hönsbär		odon						lapp-spira		skogs-stjärna		termis-tor	död kråkris	blåbär	kråkris
row	col.	1	2	3	4	1	2	3	1	2	3	4	1	2	3	4	1	2	1	2	3	1	2	1	1	2	1	2	1	2	3	4	5	1	2	1	2	3	4	5	6	1	2	1	2	1
1	1																										1	2																				0	0
	2												1														2																					0	0
	3																										1																					0	0
	4					1	2																				3																					0	2
	5								1	2																																						0	0
2	1												1														2																					0	0
	2																										1																					0	0
	3												1														2																					0	0
	4																																														1	0	0
	5								1																																						2	0	0
	6								1				2																																		3	0	0
	7					1																																									2	0	1
3	1																								1	2																						0	0
	2												1														2																					0	0
	3																										1																					0	0
	4																										1																					0	0
	5																																														1 & 2	0	0
	6								1	2																																						0	0
	7																										2																				1	0	0
	8					1							2																																			0	1
	9																										1																					0	0
4	1								1										2																													0	0
	2																		1								2																					0	0
	3								1	2																	3																					0	0
	4	1																									2																					1	0
	5																										1																					0	0
	6																										1																				2	0	0
	7																		1	2																												0	0
	8								1										2																													0	0
	9					1																					2																					0	1
	10								1																		2																					0	0
	11								1	2																	3																					0	0
5	1																		1																													0	0
	2																		1	2																												0	0
	3																										1																					0	0
	4								1										2	3																												0	0
	5								1										3								2																					0	0
	6								1	2									3																													0	0
	7								1	2									3																													0	0
	8								1										2																													0	0
	9								1																		2																					0	0
	10								1																		2																					0	0
	11																										1																					0	0
6	1																										2																				1	0	0
	2																										1	2																				0	0
	3								1	2																	3																					0	0
	4																		1																													0	0
	5																										1																					0	0
	6																		1	2																												0	0
	7																		1																													0	0
	8								1										2								3																					0	0
	9																										1																					0	0
	10					1																					2																					0	1
	11																		1																													0	0
7	1																										1																					0	0
	2																										1																					0	0
	3																		1	2																												0	0
	4								1										2																													0	0
	5																										1																					0	0
	6								1										2	3																												0	0
	7																		1	2																												0	0
	8																		1	2																												0	0
	9	1																	2																													1	0
	10								1										2																													0	0
	11																		1								2																					0	0
8	1																										1																					0	0
	2	1																	2																													1	0
	3																		2			1																										0	0
	4																		1																													0	0
	5																		1																													0	0
	6																		1																													0	0
	7								1										2	3																												0	0
	8																										1																					0	0
	9																										1																					0	0
	10								1																		2																					0	0
	11																										1																					0	0
9	1	1							2										3																													1	0
	2																		1																													0	0
	3																					1	2																									0	0
	4																		1																													0	0
	5								1										2																													0	0
	6								1										2																													0	0
	7																		2								1																					0	0
	8								1										3																												2	0	0
	9																		1																													0	0
10	1								2																		3																				1	0	0
	2																		1																													0	0
	3								1	2																	3																					0	0
	4																		1																													0	0
	5																										1																					0	0
	6																										1																					0	0
	7																		1																													0	0
11	1					1																					2																					0	1
	2																										1																					0	0
	3																		1								2																					0	0
	4								1	2																	3																					0	0
	5	1																	2																													1	0
																																																5	7
																																																0.0301205	0.0421687
																																																0.0438596	0.0614035
[truncated: 17 more columns]

## Sheet: 1;5
		blåbär				kråkris			lingon				kruståtel				linnéa		hus-mossa			kvast-mossa		lummer-mossa	vägg-mossa		förna		skogsfräken					hönsbär		odon						lapp-spira		skogs-stjärna		termis-tor	död kråkris	blåbär	kråkris
row	col.	1	2	3	4	1	2	3	1	2	3	4	1	2	3	4	1	2	1	2	3	1	2	1	1	2	1	2	1	2	3	4	5	1	2	1	2	3	4	5	6	1	2	1	2	1
1	1																										1																					0	0
	2	1							2																		3																					1	0
	3																										1																					0	0
	4								2	3																	4																				1	0	0
	5					1																					2																					0	1
2	1								1																		2																					0	0
	2								1	2																	3																					0	0
	3								1																		2																					0	0
	4																1																															0	0
	5					1																			2																							0	1
	6					1																					2																					0	1
	7	1							2																		3																					1	0
3	1								1				2														3																					0	0
	2								1																		2																					0	0
	3																										2																				1	0	0
	4								1	2																	3																					0	0
	5																										1																					0	0
	6																										1	2																				0	0
	7																										1																					0	0
	8								1																		2																					0	0
	9					1			2	3																	4																					0	1
4	1								1																		2																					0	0
	2																		2								1																					0	0
	3																										2																				1	0	0
	4					1			2																																							0	1
	5								1	2									3																													0	0
	6																										1																					0	0
	7																										1																					0	0
	8																								1		2																					0	0
	9								1				2														3																					0	0
	10																		1																													0	0
	11	1							3																2																							1	0
5	1																										1																					0	0
	2								1										2																													0	0
	3								1																		2																					0	0
	4																										1	2																				0	0
	5																		1	2																												0	0
	6								1										2																													0	0
	7																1										2																					0	0
	8																1										2																					0	0
	9																		1																													0	0
	10																		2						1																							0	0
	11																										1																					0	0
6	1																										1																					0	0
	2								1																		2																					0	0
	3																		1	2																												0	0
	4																		1	2																												0	0
	5								1										2																													0	0
	6																		1								2																					0	0
	7								1																																							0	0
	8												1						2																													0	0
	9								1																		2																					0	0
	10																										1																					0	0
	11																		1								2																					0	0
7	1																										1	2																				0	0
	2																		1								2																					0	0
	3																		1																													0	0
	4																		1																													0	0
	5																		1	2																												0	0
	6								1	2									3																													0	0
	7																		1																													0	0
	8								1																2																							0	0
	9	1																									2																					1	0
	10																										1																					0	0
	11																										1																					0	0
8	1								1										2																													0	0
	2																										1																					0	0
	3																										1																					0	0
	4																										1																					0	0
	5								1										2	3																												0	0
	6																		1																													0	0
	7																		1								2																					0	0
	8								1																		2																					0	0
	9								1										2																													0	0
	10								2																		3																				1	0	0
	11								1																		2																					0	0
9	1	1																	2																													1	0
	2																					1					2																					0	0
	3								1	2	3								4																													0	0
	4																		1								2																					0	0
	5								1										2																													0	0
	6	2											1						3																													1	0
	7																		1																													0	0
	8								3										1			2																										0	0
	9	1																									2																					1	0
10	1																										1																					0	0
	2					1																																										0	1
	3	2																	3																												1	1	0
	4	1																									2																					1	0
	5	1															2										3																					1	0
	6								2				1				3																															0	0
	7					1													2																													0	1
11	1																										1																					0	0
	2					1													2								3																					0	1
	3								1	2									3																													0	0
	4																										1																					0	0
	5																		1								2																					0	0
																																																10	8
																																																0.0540541	0.0432432
																																																0.0819672	0.0655738
[truncated: 17 more columns]

## Sheet: 2;1
		blåbär				kråkris			lingon				kruståtel				linnéa		hus-mossa			kvast-mossa		lummer-mossa	vägg-mossa		förna		skogsfräken					hönsbär		odon						lapp-spira		skogs-stjärna		termis-tor	död kråkris	blåbär	kråkris
row	col.	1	2	3	4	1	2	3	1	2	3	4	1	2	3	4	1	2	1	2	3	1	2	1	1	2	1	2	1	2	3	4	5	1	2	1	2	3	4	5	6	1	2	1	2	1
1	1	2																	3																							1						1	0
	2																										1																					0	0
	3																		1																													0	0
	4								1										2																													0	0
	5																										1																					0	0
2	1								2				1						3																													0	0
	2												1														2																					0	0
	3																		1																													0	0
	4																		1																													0	0
	5																1		2																													0	0
	6																		1						2																							0	0
	7																		1	2																												0	0
3	1																										1																					0	0
	2								1																		2																					0	0
	3																		2																													0	0
	4																																									1						0	0
	5																		1	2																												0	0
	6																		1						2																							0	0
	7	1																	2																													1	0
	8												1														2																					0	0
	9																										1																					0	0
4	1	1							2																		3																					1	0
	2								1																		2																					0	0
	3	2											1														3																					1	0
	4								1				2																																			0	0
	5																										2															1						0	0
	6																		1								2																					0	0
	7																										1																					0	0
	8								1										2																													0	0
	9	1																									2																					1	0
	10																										1																					0	0
	11												1														2																					0	0
5	1								1										2								3																					0	0
	2																										1																					0	0
	3								1	2																	3																					0	0
	4																		1								2																					0	0
	5								1																		2																					0	0
	6																										1																					0	0
	7																										1																					0	0
	8								1																		2																					0	0
	9												1														2																					0	0
	10																										2																				1	0	0
	11																										1																					0	0
6	1																										2																				1	0	0
	2	1																									2																					1	0
	3								1																		2																					0	0
	4												1	2													3																					0	0
	5												1														2																					0	0
	6																										1																					0	0
	7								1																		2																					0	0
	8																										1	2																				0	0
	9												1														2																					0	0
	10	1																									2																					1	0
	11																										2																				1	0	0
7	1												1														2																					0	0
	2								1	3																	2	4																				0	0
	3					1													2																													0	1
	4	1																									2																					1	0
	5								1																		2	3																				0	0
	6																										1																					0	0
	7												1														2																					0	0
	8																										1																					0	0
	9																										1																					0	0
	10																										1																					0	0
	11								3				2														4																				1	0	0
8	1																										1																					0	0
	2																										1	2																				0	0
	3																										1																					0	0
	4								1	2																																						0	0
	5																										1																					0	0
	6																										1																					0	0
	7	3							2																		1																					1	0
	8																										3																				1&2	0	0
	9					1																					2																					0	1
	10																										3																				1&2	0	0
	11					1																					3																				2	0	1
9	1																										1																					0	0
	2																										1																					0	0
	3																										1																					0	0
	4																		2								1																					0	0
	5																		2								1																					0	0
	6	2							3				1																																			1	0
	7																										1																					0	0
	8																										1																					0	0
	9																										2																				1	0	0
10	1								1										2																													0	0
	2								1										2						3																							0	0
	3																										1																					0	0
	4																										1																					0	0
	5																		1																													0	0
	6																										1																					0	0
	7												1														2																					0	0
11	1												1						3								2																					0	0
	2																										1																					0	0
	3								2										3								1																					0	0
	4																										1																					0	0
	5												1														2																					0	0
																																																10	3
																																																0.0591716	0.0177515
																																																0.111111	0.0333333
[truncated: 17 more columns]

## Sheet: 2;2
		blåbär				kråkris			lingon				kruståtel				linnéa		hus-mossa			kvast-mossa		lummer-mossa	vägg-mossa		förna		skogsfräken					hönsbär		odon						lapp-spira		skogs-stjärna		termis-tor	död kråkris	blåbär	kråkris
row	col.	1	2	3	4	1	2	3	1	2	3	4	1	2	3	4	1	2	1	2	3	1	2	1	1	2	1	2	1	2	3	4	5	1	2	1	2	3	4	5	6	1	2	1	2	1
1	1								1										2																													0	0
	2																										1																					0	0
	3	1																									2																					1	0
	4																		2																												1	0	0
	5												1						2																													0	0
2	1								1				2																																			0	0
	2								1	2									3																													0	0
	3	1																									2																					1	0
	4																		1																													0	0
	5																		2								1																					0	0
	6																		1	2																												0	0
	7	2																	3																												1	1	0
3	1	1																									2																					1	0
	2								1	2																																						0	0
	3	2																	3								1																					1	0
	4																		1	2																												0	0
	5																		1																													0	0
	6																		1	2																												0	0
	7	1																	2																													1	0
	8																										1	2																				0	0
	9																		1																													0	0
4	1																		1																													0	0
	2																										1	2																				0	0
	3																		2								1																					0	0
	4																										1																					0	0
	5																		2								1																					0	0
	6								2																		1																					0	0
	7								1	2																																						0	0
	8								1	2	3																																					0	0
	9																		1	2																												0	0
	10																		1	2																												0	0
	11																										1																					0	0
5	1																										1																					0	0
	2																		1																													0	0
	3								2										3								1																					0	0
	4								1																		2																					0	0
	5								1										2																													0	0
	6												1														2																					0	0
	7								2																																						1	0	0
	8								1	2																																						0	0
	9																		1																													0	0
	10																		1																													0	0
	11																		2			1																										0	0
6	1												1						2																													0	0
	2																										1																					0	0
	3																		1																													0	0
	4								2	3			1																																			0	0
	5												1						2																													0	0
	6																		1																													0	0
	7																										1																					0	0
	8																										1																					0	0
	9																		1	2																												0	0
	10																		1																													0	0
	11																		1	2																												0	0
7	1												1														2																					0	0
	2																										1																					0	0
	3								1	2									3																													0	0
	4								1										2																													0	0
	5																										1																					0	0
	6								1	2									3																													0	0
	7												1														2																					0	0
	8																		1								2																					0	0
	9																		1	2																												0	0
	10	1																	2																													1	0
	11																		1																													0	0
8	1												1														2																					0	0
	2																		2								3																				1	0	0
	3								3										4																												1&2	0	0
	4					1																					2																					0	1
	5								1																		2																					0	0
	6																										1																					0	0
	7								1	2									3																													0	0
	8																		2								1																					0	0
	9								1	2									3																													0	0
	10								1	2																	3																					0	0
	11	1																	2																													1	0
9	1																										1																					0	0
	2								2				1														3																					0	0
	3	1																									2																					1	0
	4								1	2																	3																					0	0
	5																		1																													0	0
	6					1													2																													0	1
	7								2																		3																				1	0	0
	8																1		2																													0	0
	9																		1	2																												0	0
10	1																										1																					0	0
	2																										1																					0	0
	3												1														2																					0	0
	4								1																		2																					0	0
	5								1																		2																					0	0
	6	1							2										3																													1	0
	7								1																		2																					0	0
11	1																										1	2																				0	0
	2												1														2																					0	0
	3								1																		2	3																				0	0
	4																										1																					0	0
	5					1	2																				3																					0	2
																																																10	4
																																																0.0552486	0.0220994
																																																0.0775194	0.0310078
[truncated: 17 more columns]

## Sheet: 2;3
		blåbär				kråkris			lingon				kruståtel				linnéa		hus-mossa			kvast-mossa		lummer-mossa	vägg-mossa		förna		skogsfräken					hönsbär		odon						lapp-spira		skogs-stjärna		termis-tor	död kråkris	blåbär	kråkris
row	col.	1	2	3	4	1	2	3	1	2	3	4	1	2	3	4	1	2	1	2	3	1	2	1	1	2	1	2	1	2	3	4	5	1	2	1	2	3	4	5	6	1	2	1	2	1
1	1	1							2										3																													1	0
	2												1														2																					0	0
	3	2											1						3																													1	0
	4																		1								2																					0	0
	5																										1																					0	0
2	1																		1								2																					0	0
	2												1														2																					0	0
	3																										1																					0	0
	4																										1																					0	0
	5	1																	2																													1	0
	6																		1	2																												0	0
	7																		2								1																					0	0
3	1																										1																					0	0
	2																										1																					0	0
	3												1														2																					0	0
	4																										1																					0	0
	5												1						2																													0	0
	6																		1																													0	0
	7																		1																													0	0
	8												1				2		3																													0	0
	9	1																	2																													1	0
4	1	1																									2																					1	0
	2	1																									2																					1	0
	3																										1																					0	0
	4								1																		2																					0	0
	5																										1	2																				0	0
	6																										1																					0	0
	7																										1																					0	0
	8																		1	2																												0	0
	9																		2								1																					0	0
	10																		1																													0	0
	11																		1	2																												0	0
5	1																										1																					0	0
	2												1														2																					0	0
	3	1																									2																					1	0
	4	1																	2																													1	0
	5	1																	2																													1	0
	6																		1								2																					0	0
	7																										1																					0	0
	8					1																					2																					0	1
	9																		1																													0	0
	10																										1																					0	0
	11												1						2																													0	0
6	1																										1																					0	0
	2												1														2																					0	0
	3								1																		2																					0	0
	4																										1																					0	0
	5																										2																					0	0
	6								2										1								3																					0	0
	7																										1																					0	0
	8																										2	3																			1	0	0
	9												2																																		1	0	0
	10												1						2																													0	0
	11												2						1																													0	0
7	1												1														2																					0	0
	2												1														2																					0	0
	3					1	3						2																																			0	2
	4								1																		2																					0	0
	5												1														2																					0	0
	6	3							1	2																	4																					1	0
	7												1														2																					0	0
	8	1							2																																							1	0
	9																										1																					0	0
	10								1																																							0	0
	11								1	2									3																													0	0
8	1												1														2																					0	0
	2	2							1																		3																					1	0
	3								1																		2																					0	0
	4								1				2																																			0	0
	5												1														2																					0	0
	6								1	2	3																																					0	0
	7																										1	2																				0	0
	8								1																		2																					0	0
	9																2																															0	0
	10																										1																					0	0
	11																		1								2																					0	0
9	1								1	2																																						0	0
	2	1																									2																					1	0
	3																										1																					0	0
	4	1							3				2														4																					1	0
	5								1	2																	3																					0	0
	6																										1																					0	0
	7					1			2																																							0	1
	8																		1																													0	0
	9																										1																					0	0
10	1	2				1																					3																					1	1
	2					1																					2																					0	1
	3					1																																										0	1
	4																										1																					0	0
	5					1																					2																					0	1
	6					1	2																																									0	2
	7												1	2					3																													0	0
11	1																										1																					0	0
	2	1																									2																					1	0
	3								1	2																	3																					0	0
	4																										1																					0	0
	5																		1																													0	0
																																																16	10
																																																0.0909091	0.0568182
																																																0.146789	0.0917431
[truncated: 17 more columns]

## Sheet: 2;4
		blåbär				kråkris			lingon				kruståtel				linnéa		hus-mossa			kvast-mossa		lummer-mossa	vägg-mossa		förna		skogsfräken					hönsbär		odon						lapp-spira		skogs-stjärna		termis-tor	död kråkris	blåbär	kråkris
row	col.	1	2	3	4	1	2	3	1	2	3	4	1	2	3	4	1	2	1	2	3	1	2	1	1	2	1	2	1	2	3	4	5	1	2	1	2	3	4	5	6	1	2	1	2	1
1	1					1																					2																					0	1
	2																										1																					0	0
	3								1																		2																					0	0
	4								1	2																	3																					0	0
	5								1				2														3																					0	0
2	1												1	2																																		0	0
	2					1													2																													0	1
	3																										2																				1	0	0
	4																		1								2																					0	0
	5																										1	2																				0	0
	6																										1																					0	0
	7																										1																					0	0
3	1	1											2														3																					1	0
	2																										1																					0	0
	3					1																					2																					0	1
	4												1														3																				2	0	0
	5																										1																					0	0
	6																										1	2																				0	0
	7												1	2													3																					0	0
	8																										1																					0	0
	9	1																				2					3																					1	0
4	1												1														2																					0	0
	2	1	2																								3																					2	0
	3												1														2																					0	0
	4												1														2																					0	0
	5					2							1														3																					0	1
	6								2				1																																			0	0
	7								1																		2																					0	0
	8												1														2																					0	0
	9																										1																					0	0
	10												1														2																					0	0
	11																										1	2																				0	0
5	1												1														2	3																				0	0
	2	1											2														3																					1	0
	3												1	2	3												4																					0	0
	4												1														2																					0	0
	5												1	2													3																					0	0
	6												1						2																													0	0
	7																		1																													0	0
	8																										1																					0	0
	9	2											1						3																													1	0
	10					1													2																													0	1
	11												1														2																					0	0
6	1																										1	2																				0	0
	2								2																		1	3																				0	0
	3												1	2													3																					0	0
	4												1														2																					0	0
	5																										1																					0	0
	6																								1		2																					0	0
	7								1	2									3																													0	0
	8												1						2																													0	0
	9																		1																													0	0
	10	2																									1																					1	0
	11																										3																				1&2	0	0
7	1																								1																							0	0
	2												1												2																							0	0
	3												1						2																													0	0
	4	2	3										1														4																					2	0
	5												1	2													3																					0	0
	6								1										2																													0	0
	7								1																		2																					0	0
	8								1	2									3																													0	0
	9																																													1		0	0
	10	1																	2																													1	0
	11								1																		2																					0	0
8	1																								1	2																						0	0
	2																								1																							0	0
	3	1																	2																													1	0
	4																										1																					0	0
	5																		1																													0	0
	6								1	2																																						0	0
	7								1				2																																			0	0
	8								1	2									3																													0	0
	9																										1																					0	0
	10	1																									2																					1	0
	11																										1																					0	0
9	1	1																				2			3																							1	0
	2	1																							2																							1	0
	3								1	2															3																							0	0
	4	1																	2																													1	0
	5												1														2																					0	0
	6								1										2																													0	0
	7																										1																					0	0
	8								1																		2																					0	0
	9																										2																				1	0	0
10	1	1																									2																					1	0
	2					2													3																												1	0	1
	3																										1																					0	0
	4																		2								1																					0	0
	5												1														2																					0	0
	6																										1																					0	0
	7																					1					2																					0	0
11	1																										1																					0	0
	2								1	2									3																													0	0
	3								1																		2																					0	0
	4																								1																							0	0
	5																										1																					0	0
																																																16	6
																																																0.0842105	0.0315789
																																																0.134454	0.0504202
[truncated: 17 more columns]

## Sheet: 2;5
		blåbär				kråkris			lingon				kruståtel				linnéa		hus-mossa			kvast-mossa		lummer-mossa	vägg-mossa		förna		skogsfräken					hönsbär		odon						lapp-spira		skogs-stjärna		termis-tor	död kråkris	blåbär	kråkris
row	col.	1	2	3	4	1	2	3	1	2	3	4	1	2	3	4	1	2	1	2	3	1	2	1	1	2	1	2	1	2	3	4	5	1	2	1	2	3	4	5	6	1	2	1	2	1
1	1																										1																					0	0
	2																										1	2																				0	0
	3												1														2																					0	0
	4																										1																					0	0
	5																		1								2																					0	0
2	1												1	2					3																													0	0
	2	1																									2																					1	0
	3																										1	2																				0	0
	4																										1																					0	0
	5																										1																					0	0
	6																		1	2																												0	0
	7	1							2																		3																					1	0
3	1																										1																					0	0
	2																										1																					0	0
	3																										1																					0	0
	4																										1																					0	0
	5																										1																					0	0
	6																										1	2&3																				0	0
	7																										1																					0	0
	8																										1																					0	0
	9												1						2																													0	0
4	1																		2								1																					0	0
	2																										1																					0	0
	3																										1															2						0	0
	4																					1					2																					0	0
	5																										1																					0	0
	6								1										2																							3						0	0
	7																										2															1						0	0
	8								1	2																																						0	0
	9												1														2																					0	0
	10								1																		2																					0	0
	11	1																									2																					1	0
5	1																										1	2																				0	0
	2																										2							1														0	0
	3																										1																					0	0
	4																										1																					0	0
	5																		1								2																					0	0
	6																										1	2																				0	0
	7																										1																					0	0
	8																		1																													0	0
	9								1																		3															2						0	0
	10												1														2																					0	0
	11	1																									2																					1	0
6	1																										2															1						0	0
	2																										2															1						0	0
	3																										1																					0	0
	4								1																																							0	0
	5																		1																													0	0
	6																										1																					0	0
	7																										1	2																				0	0
	8																										1																					0	0
	9																										1																					0	0
	10																										1	2																				0	0
	11								1	2	3		4																																			0	0
7	1																		1																													0	0
	2																																									1						0	0
	3																										1	2																				0	0
	4																										1	2																				0	0
	5																										1																					0	0
	6								2																1																							0	0
	7																		1																													0	0
	8	1																																								2						1	0
	9																										1																					0	0
	10																										1																					0	0
	11																										2							1														0	0
8	1												1						2								3																					0	0
	2	1																									2																					1	0
	3																										1																					0	0
	4																		1								2																					0	0
	5																		1																													0	0
	6																		2								1																					0	0
	7																										1	2																				0	0
	8																										1																					0	0
	9																										2							1														0	0
	10								1																		2																					0	0
	11	1																									2																					1	0
9	1																										1	2																				0	0
	2																		1								2																					0	0
	3																										1																					0	0
	4												1														2																					0	0
	5																										2															1						0	0
	6												1														2																					0	0
	7																										1																					0	0
	8												1														2																					0	0
	9																										1																					0	0
10	1												1				2																															0	0
	2								2																		1																					0	0
	3																		1																													0	0
	4																										1																					0	0
	5												1														2																					0	0
	6	1																									2																					1	0
	7																										1																					0	0
11	1								1	2																	3																					0	0
	2																1																															0	0
	3																										1																					0	0
	4												1														2																					0	0
	5												1														2																					0	0
																																																8	0
																																																0.0496894	0
																																																0.111111	0
[truncated: 17 more columns]

[truncated: 21 more sheets: 3;1, 3;2, 3;3, 3;4, 3;5, 4;1, 4;2, 4;3, 4;4, 4;5, 5;1, 5;2, 5;3, 5;4, 5;5, 6;1, 6;2, 6;3, 6;4, 6;5 …]
