# Supplementary material for: Changes in species abundance after seven years of elevated atmospheric CO2 and warming in a Subarctic birch forest understorey, as modified by rodent and moth outbreaks
Source: PeerJ. 2018 May 29;6:e4843. doi: 10.7717/peerj.4843 (PMC5982999; doi:10.7717/peerj.4843)
Supplement: Data S1 [file peerj-06-4843-s001.zip › Stordalen vegetation analysis 2003.xlsx]

## Sheet: 1;1
		blåbär				kråkris			lingon				kruståtel				linnéa		hus-mossa			kvast-mossa		lummer-mossa	vägg-mossa		förna		skogsfräken					hönsbär		odon						lapp-spira		skogs-stjärna		termis-tor		blåbär	kråkris
row	col.	1	2	3	4	1	2	3	1	2	3	4	1	2	3	4	1	2	1	2	3	1	2	1	1	2	1	2	1	2	3	4	5	1	2	1	2	3	4	5	6	1	2	1	2	1
1	1	1	2																								3																					2	0
	2	1	2																								3																					2	0
	3																										1																					0	0
	4																										1																					0	0
	5	1							2													3					4																					1	0
2	1																										1																					0	0
	2	1																									2																					1	0
	3																		1								2																					0	0
	4								1								2										3																					0	0
	5	1																									2																					1	0
	6								1													2					3																					0	0
	7								1																		2																					0	0
3	1	1							2																		3																					1	0
	2	1	2																								3																					2	0
	3	1																									2																					1	0
	4																										1																					0	0
	5																										1																					0	0
	6	1	2																								3																					2	0
	7																1										2																					0	0
	8	1																									2																					1	0
	9												1														2																					0	0
4	1																										1																					0	0
	2	1	2																3																													2	0
	3												1						2																													0	0
	4								1																		2																					0	0
	5	1																									2																					1	0
	6																										1																					0	0
	7								1																		2																					0	0
	8	1															2										3																					1	0
	9	1																	3			2																										1	0
	10																										1																					0	0
	11	1																									2																					1	0
5	1	1	2																								3																					2	0
	2																										1																					0	0
	3																										1																					0	0
	4								1																		2																					0	0
	5	1																									2																					1	0
	6	1																									2																					1	0
	7	1							2																		3																					1	0
	8																								1																							0	0
	9																1										2																					0	0
	10																										1																					0	0
	11	1																									2																					1	0
6	1																		1								2																					0	0
	2	1	2																								3																					2	0
	3																		1																													0	0
	4	1	2	3																							4																					3	0
	5	1																									2																					1	0
	6					1																2	3																									0	1
	7	1	2														2		3								4																					2	0
	8																										1																					0	0
	9								1										2																													0	0
	10								1																		2																					0	0
	11								1	2																	3																					0	0
7	1																		2								1																					0	0
	2	1																	2																													1	0
	3	1	2																3																													2	0
	4	1	2																3								4																					2	0
	5								1																																							0	0
	6																										1																					0	0
	7																										1																					0	0
	8																										1																					0	0
	9	1	2										3														4																					2	0
	10								1																		2																					0	0
	11																										1	2																				0	0
8	1	1	2																3																													2	0
	2																										1																					0	0
	3	1	2																																													2	0
	4																		1																													0	0
	5	1																	2																													1	0
	6																		1																													0	0
	7	1															2										3																					1	0
	8								1																		2																					0	0
	9																																													1		0	0
	10																										1	2																				0	0
	11																										1																					0	0
9	1	1																	2																													1	0
	2	1	2						3																																							2	0
	3	2							1																																							1	0
	4	1											2														3																					1	0
	5								1	2																																						0	0
	6	1	2														3																															2	0
	7	1							2										3																													1	0
	8	1																									2																					1	0
	9	1																									2																					1	0
10	1	1							2																		3																					1	0
	2	2							1																		3																					1	0
	3	1	2																								3																					2	0
	4	1											2														3																					1	0
	5	1							2																																							1	0
	6								2								1										3																					0	0
	7	1																									2																					1	0
11	1	1																									2																					1	0
	2	1																									2																					1	0
	3	1																									2																					1	0
	4																1										2																					0	0
	5																							1			2																					0	0
																																																67	1
																																																0.322115	0.00480769
																																																0.507576	0.00757576
[truncated: 17 more columns]

## Sheet: 1;2
		blåbär				kråkris			lingon				kruståtel				linnéa		hus-mossa			kvast-mossa		lummer-mossa	vägg-mossa		förna		skogsfräken					hönsbär		odon						lapp-spira		skogs-stjärna		termis-tor		blåbär	kråkris
row	col.	1	2	3	4	1	2	3	1	2	3	4	1	2	3	4	1	2	1	2	3	1	2	1	1	2	1	2	1	2	3	4	5	1	2	1	2	3	4	5	6	1	2	1	2	1
1	1																																													1		0	0
	2																		1								2																					0	0
	3								1										2								3																					0	0
	4																1		2																													0	0
	5												1														2																					0	0
2	1	1																				2																										1	0
	2																																													1		0	0
	3					1																					2																					0	1
	4																		1																													0	0
	5								1	2									3			4																										0	0
	6																		1								2																					0	0
	7					1							2														3																					0	1
3	1								1	2																	3																					0	0
	2								1										2																													0	0
	3																										1																					0	0
	4																		1																													0	0
	5					1													2																													0	1
	6								1	2									3																													0	0
	7					1							2														3																					0	1
	8																										1	2																				0	0
	9																										1	2																				0	0
4	1					1																					2																					0	1
	2								1	2							3																															0	0
	3																										1	2																				0	0
	4					1																					2																					0	1
	5																										1																					0	0
	6																		1																													0	0
	7																		1								2																					0	0
	8	1	2																																													2	0
	9					1																					2	3																				0	1
	10																										1	2																				0	0
	11	1				2																3					4																					1	1
5	1																		1																													0	0
	2																										1																					0	0
	3					1																			2																							0	1
	4																										1																					0	0
	5								1										2																													0	0
	6																		2						1																							0	0
	7																										1																					0	0
	8																										1																					0	0
	9																		1								2																					0	0
	10	1																									2																					1	0
	11					1	2	3																			4																					0	3
6	1					1			2										3																													0	1
	2								1	2	3																4																					0	0
	3					1																					2																					0	1
	4																		1	2																												0	0
	5																		1								2																					0	0
	6					2			1																		3																					0	1
	7	1																									2																					1	0
	8																		1								2																					0	0
	9					1																					2																					0	1
	10					1																					2																					0	1
	11					1	2		3																		4																					0	2
7	1																										1																					0	0
	2								1	2																	3																					0	0
	3					1	2												3																													0	2
	4																		1																													0	0
	5	1																	2	3																												1	0
	6								1	2																	3																					0	0
	7								1	2																	3																					0	0
	8	1																									2																					1	0
	9																		1								2																					0	0
	10								1	2															3																							0	0
	11																										1																					0	0
8	1					1			2																		3																					0	1
	2								1										2																													0	0
	3	1																	2								3																					1	0
	4																										1																					0	0
	5					1																					2																					0	1
	6								1	2									3																													0	0
	7								1	2																	3																					0	0
	8																																													1		0	0
	9								1										2																													0	0
	10																										1																					0	0
	11																										1																					0	0
9	1	1																									2																					1	0
	2					1	2																				3																					0	2
	3					1																					2																					0	1
	4					1													2																													0	1
	5					1																			2																							0	1
	6	1																									2																					1	0
	7								1																		2																					0	0
	8																		2						1																							0	0
	9																																													1		0	0
10	1																								1		2																					0	0
	2																		1	2																												0	0
	3																					1	2																									0	0
	4																										1																					0	0
	5								1													2					3																					0	0
	6					1													2																													0	1
	7																										1																					0	0
11	1	1	2																						3																							2	0
	2	1				2																					3																					1	1
	3					1																			2																							0	1
	4																								1		2																					0	0
	5																										1																					0	0
																																																14	31
																																																0.07	0.155
																																																0.104478	0.231343
[truncated: 17 more columns]

## Sheet: 1;3
		blåbär				kråkris			lingon				kruståtel				linnéa		hus-mossa			kvast-mossa		lummer-mossa	vägg-mossa		förna		skogsfräken					hönsbär		odon						lapp-spira		skogs-stjärna		termis-tor		blåbär	kråkris
row	col.	1	2	3	4	1	2	3	1	2	3	4	1	2	3	4	1	2	1	2	3	1	2	1	1	2	1	2	1	2	3	4	5	1	2	1	2	3	4	5	6	1	2	1	2	1
1	1	1	2																								3																					2	0
	2												1														2																					0	0
	3	1																									2																					1	0
	4	1	2																			3																										2	0
	5																					1					2																					0	0
2	1																										1	2																				0	0
	2								2				1																																			0	0
	3	1	2																								3																					2	0
	4	1																	2																													1	0
	5	1	2																			3																										2	0
	6												1									2					3																					0	0
	7	1																									2																					1	0
3	1								1																		2																					0	0
	2												1														2																					0	0
	3	1																									2																					1	0
	4								1																		2																					0	0
	5	1																				2					3																					1	0
	6	1																				2					3																					1	0
	7												1														2	3																				0	0
	8								1																		2																					0	0
	9	1	2	3																		4					5																					3	0
4	1	2	3																								1	4																				2	0
	2												1	2													3																					0	0
	3	1																									2																					1	0
	4												2														1																					0	0
	5	2											1																																			1	0
	6	1	2										4									3																										2	0
	7					1																					2																					0	1
	8								1	2																	3																					0	0
	9	1	2																																													2	0
	10								1																		2																					0	0
	11	1																									2																					1	0
5	1												1	2													3																					0	0
	2																										1																					0	0
	3												1														3									2												0	0
	4												1														2																					0	0
	5	2											1	3																																		1	0
	6																										1	2																				0	0
	7	1											2																																			1	0
	8	1	2																								3																					2	0
	9	1	2																								3																					2	0
	10																										1																					0	0
	11	1																									2																					1	0
6	1												1														2																					0	0
	2												1														2	3																				0	0
	3																										1																					0	0
	4																										1	2																				0	0
	5												1														2																					0	0
	6																										1																					0	0
	7	1											2				3		4																													1	0
	8	1																									2																					1	0
	9	1																				2					3																					1	0
	10																										2									1												0	0
	11																					1					2																					0	0
7	1	1							2																		3																					1	0
	2																										1	2																				0	0
	3												1														2																					0	0
	4								1				2														3																					0	0
	5																										1																					0	0
	6												1														2																					0	0
	7	2											1	3													4																					1	0
	8												1														2																					0	0
	9																										1																					0	0
	10																										1																					0	0
	11																		1								2																					0	0
8	1	1	2	3																																												3	0
	2	1											2														3																					1	0
	3	1							2																																							1	0
	4																					1					2																					0	0
	5	1																									2																					1	0
	6	1																																														1	0
	7												1														2																					0	0
	8	1							2																		3																					1	0
	9																		1								2																					0	0
	10	1	2																3			4																										2	0
	11																					1	2																									0	0
9	1																		1																													0	0
	2																					1					2																					0	0
	3	2											1														3																					1	0
	4	1																									2																					1	0
	5																					1					2																					0	0
	6	1	2																3																													2	0
	7	1	2																3																													2	0
	8	1																									2																					1	0
	9	2																	3																	1												1	0
10	1								1	2																	3																					0	0
	2												1									2					3																					0	0
	3	2											1									3	4				5																					1	0
	4	1	2																																											3		2	0
	5																										1																					0	0
	6																										1	2																				0	0
	7																										1																					0	0
11	1	1																				2					3																					1	0
	2	1																									2																					1	0
	3	1																									2																					1	0
	4	1											2														3																					1	0
	5																					1					2																					0	0
																																																63	1
																																																0.275109	0.00436681
																																																0.4375	0.00694444
[truncated: 17 more columns]

## Sheet: 1;4
		blåbär				kråkris			lingon				kruståtel				linnéa		hus-mossa			kvast-mossa		lummer-mossa	vägg-mossa		förna		skogsfräken					hönsbär		odon						lapp-spira		skogs-stjärna		termis-tor		blåbär	kråkris
row	col.	1	2	3	4	1	2	3	1	2	3	4	1	2	3	4	1	2	1	2	3	1	2	1	1	2	1	2	1	2	3	4	5	1	2	1	2	3	4	5	6	1	2	1	2	1
1	1								1																		2	3																				0	0
	2	1											2														3																					1	0
	3					1	2																				3																					0	2
	4	1																									2																					1	0
	5	2							1																		3																					1	0
2	1												1														2																					0	0
	2																										1																					0	0
	3					1																					2	3																				0	1
	4					1	2	3																			4																					0	3
	5								1																		2																					0	0
	6																										1																					0	0
	7												1														2																					0	0
3	1																		1																													0	0
	2	1																									2	3																				1	0
	3												1														2																					0	0
	4					1	2																				3																					0	2
	5					1	2																				3																					0	2
	6																										1																					0	0
	7	1	2																								3																					2	0
	8																										1																					0	0
	9					1																					2																					0	1
4	1								1	2									3																													0	0
	2	1	2																4								3																					2	0
	3																										1																					0	0
	4																										1	2																				0	0
	5																										1	2																				0	0
	6					1																					2																					0	1
	7					1			2										3																													0	1
	8								1										2								3																					0	0
	9								1																		2																					0	0
	10								1																		2																					0	0
	11								1	2																																						0	0
5	1																		1	2																												0	0
	2																		1								2																					0	0
	3																										1																					0	0
	4								1										2																													0	0
	5								1										2																													0	0
	6																										1																					0	0
	7																		1																													0	0
	8								1										2																													0	0
	9	2							1																		3																					1	0
	10					1	2																				3																					0	2
	11	1				2																					3																					1	1
6	1																										1																					0	0
	2					1																					2																					0	1
	3								1	2																	3																					0	0
	4																										1																					0	0
	5																										1																					0	0
	6								1										2																													0	0
	7																										1																					0	0
	8																					1					2																					0	0
	9																										1																					0	0
	10	1																																														1	0
	11								1										2								3																					0	0
7	1																		1								2																					0	0
	2					1																					2																					0	1
	3																		1								2																					0	0
	4								1																		2																					0	0
	5																		2								1																					0	0
	6								1										2																													0	0
	7																		2			1																										0	0
	8					1																					2																					0	1
	9	1																									2																					1	0
	10	2							1																		3																					1	0
	11	1																									2																					1	0
8	1																		1																													0	0
	2					1			2																		3																					0	1
	3																					1					2																					0	0
	4																		1																													0	0
	5																		1								2																					0	0
	6																										1																					0	0
	7								1										2																													0	0
	8	1																									2																					1	0
	9	1																									2																					1	0
	10					1			2																		3																					0	1
	11					1																					2																					0	1
9	1								1																		2																					0	0
	2	1																																														1	0
	3																		2			1																										0	0
	4								1										2																													0	0
	5								1	2									3																													0	0
	6								1	2									3																													0	0
	7																										1																					0	0
	8	1				2																					3																					1	1
	9	1																	2																													1	0
10	1								1																		2																					0	0
	2																										1																					0	0
	3								1										2																													0	0
	4					1																					2																					0	1
	5																										1																					0	0
	6								1	2																	3																					0	0
	7	1	2																								3																					2	0
11	1					1			2								3																															0	1
	2																										1																					0	0
	3																1																															0	0
	4	4				1			2	3																																						1	1
	5	1																									2																					1	0
																																																23	26
																																																0.113861	0.128713
																																																0.18254	0.206349
[truncated: 17 more columns]

## Sheet: 1;5
		blåbär				kråkris			lingon				kruståtel				linnéa		hus-mossa			kvast-mossa		lummer-mossa	vägg-mossa		förna		skogsfräken					hönsbär		odon						lapp-spira		skogs-stjärna		termis-tor		blåbär	kråkris
row	col.	1	2	3	4	1	2	3	1	2	3	4	1	2	3	4	1	2	1	2	3	1	2	1	1	2	1	2	1	2	3	4	5	1	2	1	2	3	4	5	6	1	2	1	2	1
1	1																										1																					0	0
	2	1							2																		3																					1	0
	3																										1	2																				0	0
	4					1																					2																					0	1
	5					1	2																																									0	2
2	1	1							2																		3																					1	0
	2					1	2		3													4					5																					0	2
	3								1																		2																					0	0
	4																										1																					0	0
	5					1																					2																					0	1
	6	1																									2																					1	0
	7	1																																														1	0
3	1												1														2																					0	0
	2												1														2																					0	0
	3								1	2																																						0	0
	4								1																		2																					0	0
	5																		1																													0	0
	6								1																		2																					0	0
	7																										1	2																				0	0
	8	2							1																		3																					1	0
	9								1																		2																					0	0
4	1																										1																					0	0
	2	1				2																					3																					1	1
	3					1	2																																									0	2
	4								1																		2																					0	0
	5					1																					2																					0	1
	6					1																					2																					0	1
	7																										1																					0	0
	8												1												2																							0	0
	9								2																		1	3																				0	0
	10	1																	2																													1	0
	11	1																									2																					1	0
5	1								1																		2																					0	0
	2								1										2																													0	0
	3												1														2																					0	0
	4																										1																					0	0
	5																										1																					0	0
	6	1																	2																													1	0
	7																		1	2																												0	0
	8					1																					2																					0	1
	9								1																		2																					0	0
	10					1																					2	3																				0	1
	11	1	2																								3																					2	0
6	1																										1																					0	0
	2								1																		2	3																				0	0
	3																		1	2																												0	0
	4																		1	2																												0	0
	5																										1																					0	0
	6																		1																													0	0
	7								1																		2																					0	0
	8																										1																					0	0
	9																		1								2																					0	0
	10																		1																													0	0
	11																		2								1																					0	0
7	1								1																		2																					0	0
	2																										1																					0	0
	3																		1	2																												0	0
	4																		1	2																												0	0
	5								1										2																													0	0
	6								1										2																													0	0
	7																1		2																													0	0
	8	1															2																															1	0
	9	1																									2																					1	0
	10																										1																					0	0
	11	2							1																		3																					1	0
8	1								1	2																	3																					0	0
	2																										1																					0	0
	3																		1																													0	0
	4																		2								1																					0	0
	5																		1	2																												0	0
	6	1																	2																													1	0
	7												1						2	3																												0	0
	8								1																		2																					0	0
	9								1	2																																						0	0
	10					1	2		3																		4																					0	2
	11								1	2	3																4																					0	0
9	1	1																	2																													1	0
	2								1										2																													0	0
	3								1																2																							0	0
	4																										1																					0	0
	5																		1																													0	0
	6	1																	2																													1	0
	7								1										2																													0	0
	8								1	2																																						0	0
	9	1																									2																					1	0
10	1																										1																					0	0
	2	1				3			2																																							1	1
	3	1																																														1	0
	4	1							2																																							1	0
	5	1																									2																					1	0
	6																										1	2																				0	0
	7																										1	2																				0	0
11	1					1																					2																					0	1
	2																										1																					0	0
	3	1																	2																													1	0
	4																										1																					0	0
	5																					1					2																					0	0
																																																23	17
																																																0.121053	0.0894737
																																																0.188525	0.139344
[truncated: 17 more columns]

## Sheet: 2;1
		blåbär				kråkris			lingon				kruståtel				linnéa		hus-mossa			kvast-mossa		lummer-mossa	vägg-mossa		förna		skogsfräken					hönsbär		odon						lapp-spira		skogs-stjärna		termis-tor		blåbär	kråkris
row	col.	1	2	3	4	1	2	3	1	2	3	4	1	2	3	4	1	2	1	2	3	1	2	1	1	2	1	2	1	2	3	4	5	1	2	1	2	3	4	5	6	1	2	1	2	1
1	1	1																									2	3																				1	0
	2								2																		1	3																				0	0
	3								1										2																													0	0
	4	1																									2																					1	0
	5	1																									2																					1	0
2	1																		1																													0	0
	2												1														2																					0	0
	3																										1																					0	0
	4	1																	2																													1	0
	5																1										2																					0	0
	6																										1																					0	0
	7																		1	2																												0	0
3	1	1																									2																					1	0
	2	1							2										3																													1	0
	3																										1																					0	0
	4																		2															1														0	0
	5	1																									2																					1	0
	6																		1																													0	0
	7																										1																					0	0
	8								1																		2																					0	0
	9	2				1																					3																					1	1
4	1	1							2																																							1	0
	2	1							2																		3																					1	0
	3	1																									2																					1	0
	4	1											2														3																					1	0
	5																										1																					0	0
	6																		1																													0	0
	7																1										2																					0	0
	8	1																									2																					1	0
	9	1																						2																								1	0
	10																										1																					0	0
	11	3				1	2																				4																					1	2
5	1								1								2										3																					0	0
	2	1															2																															1	0
	3	1							2																																							1	0
	4																										1																					0	0
	5																										2							1														0	0
	6	1																									2																					1	0
	7												1														2																					0	0
	8																										1																					0	0
	9																										1	2																				0	0
	10	1	2						3																																							2	0
	11	1																									2																					1	0
6	1																										1																					0	0
	2								1																		2																					0	0
	3	1																									2																					1	0
	4	1																									2																					1	0
	5	1																									2																					1	0
	6																										1																					0	0
	7								1	2																	3																					0	0
	8	1																									2																					1	0
	9	2											1																																			1	0
	10	1	2																								3																					2	0
	11												1														3							2														0	0
7	1	2											1														3																					1	0
	2	1							2																		3																					1	0
	3																										1																					0	0
	4								1																		2																					0	0
	5	1																									2																					1	0
	6	2											1														3																					1	0
	7																										1																					0	0
	8	2																									1																					1	0
	9	1																									2																					1	0
	10																										1																					0	0
	11	2				1																					3	4																				1	1
8	1																										1																					0	0
	2												1														2																					0	0
	3	1																									2																					1	0
	4	1																									2																					1	0
	5																										1																					0	0
	6												1														2																					0	0
	7	1							2				3														4																					1	0
	8					1																					2																					0	1
	9	1				2																																										1	1
	10					1	2																				3																					0	2
	11					1							3														2	4																				0	1
9	1																										1																					0	0
	2	1							2																		3																					1	0
	3																										1																					0	0
	4	1											2														3																					1	0
	5	1	2																								3																					2	0
	6	2							1																																							1	0
	7					1			2	3																	4																					0	1
	8																										1																					0	0
	9																										1																					0	0
10	1								1																		2																					0	0
	2																		1																													0	0
	3																										2							1														0	0
	4	1																	2																													1	0
	5								1															2																								0	0
	6																										1																					0	0
	7	1																									2																					1	0
11	1												2														1	3																				0	0
	2								1																		2																					0	0
	3	1																									2																					1	0
	4	2											1														3																					1	0
	5																		2								1																					0	0
																																																48	10
																																																0.24	0.05
																																																0.413793	0.0862069
[truncated: 17 more columns]

## Sheet: 2;2
		blåbär				kråkris			lingon				kruståtel				linnéa		hus-mossa			kvast-mossa		lummer-mossa	vägg-mossa		förna		skogsfräken					hönsbär		odon						lapp-spira		skogs-stjärna		termis-tor		blåbär	kråkris
row	col.	1	2	3	4	1	2	3	1	2	3	4	1	2	3	4	1	2	1	2	3	1	2	1	1	2	1	2	1	2	3	4	5	1	2	1	2	3	4	5	6	1	2	1	2	1
1	1																										1																					0	0
	2	1																	2					3																								1	0
	3								1																		2																					0	0
	4					1																					2																					0	1
	5	1																									2																					1	0
2	1								1																		2																					0	0
	2								1	2																																						0	0
	3																										1																					0	0
	4	1																	2																													1	0
	5																										1																					0	0
	6												1						2																													0	0
	7	1																	2																													1	0
3	1																										1																					0	0
	2								1	2																																						0	0
	3								1										2																													0	0
	4																		1																													0	0
	5																										1																					0	0
	6																										1																					0	0
	7	1																									2																					1	0
	8	1																									2																					1	0
	9																		2								1																					0	0
4	1																		1																													0	0
	2					1							2											3			4																					0	1
	3	1																						2																								1	0
	4					1	2																																									0	2
	5	2				1																		3																								1	1
	6	1	2																3																													2	0
	7	5				1			2	3	4								6																													1	1
	8								1	2																																						0	0
	9																		1																													0	0
	10	1																	2																													1	0
	11																										1																					0	0
5	1																										1																					0	0
	2																		1								2																					0	0
	3	1							2																		3																					1	0
	4								1																		2																					0	0
	5								1								2										3																					0	0
	6					1																					2																					0	1
	7					1			2																																							0	1
	8								1	2	3																4																					0	0
	9					1													2																													0	1
	10																		2								1																					0	0
	11																		2			1																										0	0
6	1																										1																					0	0
	2	1																	2																													1	0
	3	1																									2																					1	0
	4																1										2																					0	0
	5																										1																					0	0
	6																		1																													0	0
	7												1						2																													0	0
	8																										1																					0	0
	9	1																									2																					1	0
	10	1	2																3																													2	0
	11								1										2																													0	0
7	1					1																					2																					0	1
	2												1														2																					0	0
	3	1							2										3																													1	0
	4	1							2										3																													1	0
	5																		1																													0	0
	6																		1					2																								0	0
	7					1													2	3																												0	1
	8																2		1																													0	0
	9																					1		2																								0	0
	10																		1																													0	0
	11																		1																													0	0
8	1												1														2																					0	0
	2	2											1						3																													1	0
	3	2				1													3																													1	1
	4																		1																													0	0
	5	1							2																																							1	0
	6												1						2																													0	0
	7	1							2										3																													1	0
	8																										1	2																				0	0
	9																										1																					0	0
	10								1								2		3																													0	0
	11	1	2																								3																					2	0
9	1	1	2																								3																					2	0
	2	1							2																																							1	0
	3																		1								2																					0	0
	4								2	3			1						4																													0	0
	5																		1								2																					0	0
	6					1																					2																					0	1
	7	3				1	2		4																																							1	2
	8								1	2																																						0	0
	9	1																	2																													1	0
10	1								1																		2																					0	0
	2																		1																													0	0
	3								1															2																								0	0
	4																										1	2																				0	0
	5								1	2	3																																					0	0
	6																																													1		0	0
	7								2				1														3																					0	0
11	1	1																									2	3																				1	0
	2												1														2	3																				0	0
	3					1																					2																					0	1
	4	1																									2																					1	0
	5	1																	2																													1	0
																																																34	16
																																																0.168317	0.0792079
																																																0.223684	0.105263
[truncated: 17 more columns]

## Sheet: 2;3
		blåbär				kråkris			lingon				kruståtel				linnéa		hus-mossa			kvast-mossa		lummer-mossa	vägg-mossa		förna		skogsfräken					hönsbär		odon						lapp-spira		skogs-stjärna		termis-tor		blåbär	kråkris
row	col.	1	2	3	4	1	2	3	1	2	3	4	1	2	3	4	1	2	1	2	3	1	2	1	1	2	1	2	1	2	3	4	5	1	2	1	2	3	4	5	6	1	2	1	2	1
1	1	1																									2																					1	0
	2	1											2																																			1	0
	3												1														2																					0	0
	4																										1																					0	0
	5								1																		2																					0	0
2	1	1	2																3																													2	0
	2																										1																					0	0
	3								2				1														3																					0	0
	4	1							2																																							1	0
	5								1										2																													0	0
	6	1																	2																													1	0
	7																		1																													0	0
3	1	1																									2																					1	0
	2												1														2																					0	0
	3																										1																					0	0
	4								1										2																													0	0
	5																		1																													0	0
	6	1																									2																					1	0
	7																		1																													0	0
	8	1															2										3																					1	0
	9	1	2																																													2	0
4	1	1																									2																					1	0
	2																										1	2																				0	0
	3																										1																					0	0
	4																										1																					0	0
	5								1																		2																					0	0
	6																		1								2																					0	0
	7																										1																					0	0
	8								1																		2																					0	0
	9	1																	2																													1	0
	10	1																	2																													1	0
	11																		1																													0	0
5	1	1																									2																					1	0
	2																										1																					0	0
	3	1											2														3																					1	0
	4	1																	2																													1	0
	5	1							2																																							1	0
	6																		1																													0	0
	7	1																									2																					1	0
	8					2			1																		3																					0	1
	9																		1	2																												0	0
	10																										1																					0	0
	11	1																	2																													1	0
6	1					2							1														3																					0	1
	2					1																					2																					0	1
	3	3							1	2																	4																					1	0
	4												1														2																					0	0
	5	2							1																		3																					1	0
	6																										1																					0	0
	7	1																									2																					1	0
	8	1				2																					3																					1	1
	9					1																					2																					0	1
	10	1																									2																					1	0
	11					1													2																													0	1
7	1	2	3										1																																			2	0
	2					1																					2																					0	1
	3					1							2														3																					0	1
	4																										1																					0	0
	5	1																									2																					1	0
	6	2							1																		3																					1	0
	7	1																									2																					1	0
	8												1														2																					0	0
	9	1																									2																					1	0
	10	3							1	2																																						1	0
	11	1																	3								2																					1	0
8	1					1																					2																					0	1
	2								2	3																	1																					0	0
	3	1	2	3																																												3	0
	4	2							1																																							1	0
	5	1	2																								3																					2	0
	6								1	2	3																																					0	0
	7	2							1																		3																					1	0
	8	1																									2																					1	0
	9					1																					2																					0	1
	10	1																	2																													1	0
	11																		1																													0	0
9	1	1							2																																							1	0
	2	1																									2																					1	0
	3	1																									2																					1	0
	4								2				1														3																					0	0
	5								1	2	3																4																					0	0
	6																										1																					0	0
	7					1			2																		3																					0	1
	8					1			2										3																													0	1
	9																										1																					0	0
10	1																										1																					0	0
	2	2																																1														1	0
	3	1							2																																							1	0
	4																										1																					0	0
	5					1													2																													0	1
	6	2				1																					3																					1	1
	7																										1																					0	0
11	1	1																									2																					1	0
	2	1							2																		3																					1	0
	3								1																		2																					0	0
	4																										1																					0	0
	5	1															2										3																					1	0
																																																51	14
																																																0.255	0.07
																																																0.383459	0.105263
[truncated: 17 more columns]

## Sheet: 2;4
		blåbär				kråkris			lingon				kruståtel				linnéa		hus-mossa			kvast-mossa		lummer-mossa	vägg-mossa		förna		skogsfräken					hönsbär		odon						lapp-spira		skogs-stjärna		termis-tor		blåbär	kråkris
row	col.	1	2	3	4	1	2	3	1	2	3	4	1	2	3	4	1	2	1	2	3	1	2	1	1	2	1	2	1	2	3	4	5	1	2	1	2	3	4	5	6	1	2	1	2	1
1	1	1				2																																										1	1
	2																										1																					0	0
	3								1	2																	3																					0	0
	4	1																									2																					1	0
	5	1																									2	3																				1	0
2	1	1											2														3																					1	0
	2					1																																										0	1
	3					1																2																										0	1
	4												1														2																					0	0
	5								1	2																	3																					0	0
	6	1											2														3																					1	0
	7	1																									2																					1	0
3	1																										1																					0	0
	2	1							2	3																																						1	0
	3												1														2																					0	0
	4					1			2																																							0	1
	5																																													1		0	0
	6	1							2	3																																						1	0
	7	2				1																																										1	1
	8					1	2																																									0	2
	9																										1																					0	0
4	1	1	2																								3																					2	0
	2	1																									2	3																				1	0
	3								1	2																	3																					0	0
	4	1																									2																					1	0
	5	2				1																																										1	1
	6																																													1		0	0
	7	1				2																3																										1	1
	8																								1																							0	0
	9																										1																					0	0
	10																										1	2																				0	0
	11	1											2														3																					1	0
5	1	2	3										1														4																					2	0
	2	1	2										3																																			2	0
	3	1	2										3																																			2	0
	4												1									2					3																					0	0
	5								2				1														3																					0	0
	6	1																	2																													1	0
	7	1																	2								3																					1	0
	8												1						2								3																					0	0
	9	1	2	3																							4																					3	0
	10																										1																					0	0
	11	1																									2																					1	0
6	1								1																		2																					0	0
	2												1														2																					0	0
	3												1														2																					0	0
	4	1											2																																			1	0
	5	1	2																								3																					2	0
	6	1																	2																													1	0
	7	1																	2																													1	0
	8	1																	2																													1	0
	9	1							2	3									4																													1	0
	10	1																									2																					1	0
	11	2	3			1																																										2	1
7	1																										1																					0	0
	2	1	2																																													2	0
	3	1	2																3																													2	0
	4																		1								2																					0	0
	5												1	2													3																					0	0
	6	1							2																		3																					1	0
	7								2				1																																			0	0
	8								1	2																																						0	0
	9								1										2																													0	0
	10	1	2																																													2	0
	11	1																									2																					1	0
8	1																		1																													0	0
	2	1																	2																													1	0
	3	1																	3								2																					1	0
	4	1																	2																													1	0
	5																										1	2																				0	0
	6																										1	2																				0	0
	7								2																		1																					0	0
	8								1	2																	3																					0	0
	9																										1																					0	0
	10	1																									2																					1	0
	11																																													1		0	0
9	1	1																									2																					1	0
	2	1	2			3													4																													2	1
	3																		1																													0	0
	4																1										2																					0	0
	5	1	2																3																													2	0
	6	1																									2																					1	0
	7	1																						2																								1	0
	8								1	2																																						0	0
	9	1																	2																													1	0
10	1	1																	2																													1	0
	2					1													2																													0	1
	3	1	2																3																													2	0
	4												1														2																					0	0
	5	1																									2																					1	0
	6																										1																					0	0
	7																																													1		0	0
11	1	1																	2																													1	0
	2	1																									2																					1	0
	3	2											1																																			1	0
	4	1																							2		3																					1	0
	5																										1																					0	0
																																																66	12
																																																0.315789	0.0574163
																																																0.437086	0.0794702
[truncated: 17 more columns]

## Sheet: 2;5
		blåbär				kråkris			lingon				kruståtel				linnéa		hus-mossa			kvast-mossa		lummer-mossa	vägg-mossa		förna		skogsfräken					hönsbär		odon						lapp-spira		skogs-stjärna		termis-tor		blåbär	kråkris
row	col.	1	2	3	4	1	2	3	1	2	3	4	1	2	3	4	1	2	1	2	3	1	2	1	1	2	1	2	1	2	3	4	5	1	2	1	2	3	4	5	6	1	2	1	2	1
1	1	1																									2																					1	0
	2	2	3										1																																			2	0
	3																										1																					0	0
	4												1														2																					0	0
	5																										1																					0	0
2	1	1																									2																					1	0
	2																										1																					0	0
	3																										1																					0	0
	4																										1	3														2						0	0
	5	1																									2																					1	0
	6																		1																													0	0
	7								1										2																													0	0
3	1																1										2																					0	0
	2																										1																					0	0
	3	1																									2																					1	0
	4												1														3															2						0	0
	5																										1																					0	0
	6	1	2										3														4																					2	0
	7	1																									2																					1	0
	8																										1																					0	0
	9	1																									2																					1	0
4	1	1																									2																					1	0
	2																										1																					0	0
	3	1	2																																													2	0
	4																										2															1						0	0
	5																										1																					0	0
	6								1	2																																						0	0
	7																										2															1						0	0
	8								1																																	2						0	0
	9																										1																					0	0
	10																										1																					0	0
	11																										1																					0	0
5	1	1																									2																					1	0
	2	1											2																																			1	0
	3																										3							1	2													0	0
	4																										1																					0	0
	5																										2															1						0	0
	6	2																									3							1														1	0
	7																										1																					0	0
	8								1																		2																					0	0
	9																										2															1						0	0
	10												1														2																					0	0
	11	2											1														3																					1	0
6	1	1																									2																					1	0
	2	1																									2																					1	0
	3												1														2																					0	0
	4	1	2																								3																					2	0
	5																										1																					0	0
	6																										1																					0	0
	7																																									1						0	0
	8																										1																					0	0
	9	1																									2																					1	0
	10																										2															1						0	0
	11												1	2													3																					0	0
7	1	1	2																								3																					2	0
	2	1	2																								3																					2	0
	3	1																									2																					1	0
	4																										1																					0	0
	5																		1																													0	0
	6																		2								1																					0	0
	7																										2															1						0	0
	8								1																		2																					0	0
	9												1														22																					0	0
	10																										1																					0	0
	11												1														2	3																				0	0
8	1	1																									2																					1	0
	2	1																									3															2						1	0
	3																										1																					0	0
	4	1																									2																					1	0
	5																										1																					0	0
	6	1																									2																					1	0
	7												1														2																					0	0
	8																										1																					0	0
	9	1																									2																					1	0
	10								2	3																								1														0	0
	11	1											2														3																					1	0
9	1	1																									3															2						1	0
	2	1																									2																					1	0
	3																										1																					0	0
	4																										1																					0	0
	5																										11																					0	0
	6																										1																					0	0
	7	1																									2																					1	0
	8												1														2	3																				0	0
	9																										1																					0	0
10	1	1																									2																					1	0
	2	1																									2																					1	0
	3	1																	2																													1	0
	4								1																		2																					0	0
	5	2											1						3																													1	0
	6	1	2																								3																					2	0
	7	1																									2																					1	0
11	1	1																									2																					1	0
	2																										1																					0	0
	3																										11																					0	0
	4												1														2																					0	0
	5								1	2																	3																					0	0
																																																44	0
																																																0.240437	0
																																																0.463158	0
[truncated: 17 more columns]

[truncated: 21 more sheets: 3;1, 3;2, 3;3, 3;4, 3;5, 4;1, 4;2, 4;3, 4;4, 4;5, 5;1, 5;2, 5;3, 5;4, 5;5, 6;1, 6;2, 6;3, 6;4, 6;5 …]
