# Supplementary material for: Changes in species abundance after seven years of elevated atmospheric CO2 and warming in a Subarctic birch forest understorey, as modified by rodent and moth outbreaks
Source: PeerJ. 2018 May 29;6:e4843. doi: 10.7717/peerj.4843 (PMC5982999; doi:10.7717/peerj.4843)
Supplement: Data S1 [file peerj-06-4843-s001.zip › Stordalen vegetation analysis 2002.xlsx]

## Sheet: 1;1
		blåbär				kråkris			lingon				kruståtel				linnéa		hus-mossa			kvast-mossa		lummer-mossa	vägg-mossa		förna		skogsfräken					hönsbär		odon						lapp-spira		skogs-stjärna		termis-tor		blåbär	kråkris
row	col.	1	2	3	4	1	2	3	1	2	3	4	1	2	3	4	1	2	1	2	3	1	2	1	1	2	1	2	1	2	3	4	5	1	2	1	2	3	4	5	6	1	2	1	2	1
1	1	1	2																								3																					2	0
	2																		2			1																										0	0
	3	1	2																			3					4																					2	0
	4	1	2	3															4								5																					3	0
	5	1																									2	3																				1	0
2	1	1																									2																					1	0
	2																					2					1																					0	0
	3	2																	3								1																					1	0
	4	1	2																3																													2	0
	5								1	2																	3																					0	0
	6								1																		2	3																				0	0
	7								1	2												3																										0	0
3	1	1	2										3						4																													2	0
	2	1	2	3																							4																					3	0
	3												1														2																					0	0
	4	1	2																								3																					2	0
	5																										1																					0	0
	6																										1	2																				0	0
	7	1	2																								3																					2	0
	8	1																									2																					1	0
	9												1														2																					0	0
4	1																										1																					0	0
	2	1																	2																													1	0
	3	1																									2																					1	0
	4	1	2																								3	4																				2	0
	5																		1																													0	0
	6	1																	2																													1	0
	7	1																				2	3																									1	0
	8	1																									2																					1	0
	9	1															2										3																					1	0
	10																					1					2																					0	0
	11	1	2																								3	4																				2	0
5	1	1																									2																					1	0
	2	1																							2																							1	0
	3	1											2														3																					1	0
	4								1																		2																					0	0
	5	1																	2																													1	0
	6	1																									2																					1	0
	7	1	2																								3																					2	0
	8	1																									2																					1	0
	9																										1																					0	0
	10												1														2																					0	0
	11	1							2	3																	4																					1	0
6	1																		1								2																					0	0
	2	1	2																								3																					2	0
	3	1																	2																													1	0
	4	1	2						3																																							2	0
	5	1							2																		3																					1	0
	6	1				2																					3																					1	1
	7	1																	2								3																					1	0
	8																		1								2																					0	0
	9								1	2	3																4																					0	0
	10																		2			1																										0	0
	11	1																						2																								1	0
7	1	1	2																3								4																					2	0
	2	1																									2	3																				1	0
	3																										1	2																				0	0
	4	1	2																3																													2	0
	5	1															2										3																					1	0
	6					1																					2																					0	1
	7	1																									2																					1	0
	8	1																									2																					1	0
	9	1																									2																					1	0
	10								1																		2																					0	0
	11								1													2					3																					0	0
8	1																										1																					0	0
	2																		1																													0	0
	3	1																	2								3																					1	0
	4	1											3												2		4																					1	0
	5																								1	2																						0	0
	6																										1																					0	0
	7																		1								2																					0	0
	8								1	2																	3																					0	0
	9								1	2			3														4																					0	0
	10																										1																					0	0
	11								1	2									3																													0	0
9	1	1	2						3										4																													2	0
	2	1																									2																					1	0
	3	1																	2								3																					1	0
	4								1																		2																					0	0
	5	1																	2																													1	0
	6	1											2														3																					1	0
	7								1													2					3																					0	0
	8	1	2																4			3																										2	0
	9	1																									2																					1	0
10	1																										1																					0	0
	2	1																	2																													1	0
	3					1																					2																					0	1
	4	1	2																								3																					2	0
	5								1																		2																					0	0
	6	1	2																								3																					2	0
	7	1																	2																													1	0
11	1								1	2																	3																					0	0
	2								1																		2																					0	0
	3					1	2																				3	4																				0	2
	4								1	2																	3																					0	0
	5	1	2																								3																					2	0
																																																78	5
																																																0.315789	0.0202429
																																																0.472727	0.030303
[truncated: 17 more columns]

## Sheet: 1;2
		blåbär				kråkris			lingon				kruståtel				linnéa		hus-mossa			kvast-mossa		lummer-mossa	vägg-mossa		förna		skogsfräken					hönsbär		odon						lapp-spira		skogs-stjärna		termis-tor		blåbär	kråkris
row	col.	1	2	3	4	1	2	3	1	2	3	4	1	2	3	4	1	2	1	2	3	1	2	1	1	2	1	2	1	2	3	4	5	1	2	1	2	3	4	5	6	1	2	1	2	1
1	1																		1																													0	0
	2					1																					2																					0	1
	3								1																		2																					0	0
	4																										1																					0	0
	5												1														2																					0	0
2	1					1			2																		3																					0	1
	2					1																					2																					0	1
	3					1	2																																									0	2
	4								1	2									3																													0	0
	5	1				2													3																													1	1
	6																										1																					0	0
	7					2							1														3																					0	1
3	1																																													1		0	0
	2	1				2																					3																					1	1
	3								1																		2																					0	0
	4	2				1																					3																					1	1
	5					1													2																													0	1
	6								1										2	3																												0	0
	7					1													3								2	4																				0	1
	8	1	2	3																							4																					3	0
	9					1																2					3																					0	1
4	1								1	2												3					4																					0	0
	2																																													1		0	0
	3					1			2																		3																					0	1
	4																										1																					0	0
	5					1													2																													0	1
	6																		1																													0	0
	7																								1																							0	0
	8	2				1													3																													1	1
	9																										1	2																				0	0
	10												1														2																					0	0
	11	1	2																3																													2	0
5	1	1	2																								3																					2	0
	2								1																		2																					0	0
	3					1	2																		3																							0	2
	4	1																	2																													1	0
	5																		1																													0	0
	6								1										2																													0	0
	7					1																					2																					0	1
	8																					1					2																					0	0
	9					1																					2																					0	1
	10	1				3											2										4																					1	1
	11					1	2	3																			4																					0	3
6	1					4			1	2	3																																					0	1
	2								1	2									3								4																					0	0
	3								1																																							0	0
	4																		2						1																							0	0
	5	1				2																					3																					1	1
	6	2				1																					3																					1	1
	7	1																	2																													1	0
	8					1																					2																					0	1
	9					1																					2																					0	1
	10	2				1	3																				4																					1	2
	11	1				2																																										1	1
7	1																1										2																					0	0
	2	1				2																																										1	1
	3					1	2																																									0	2
	4																								1																							0	0
	5	1	2						3																																							2	0
	6								1																		2																					0	0
	7					1													2																													0	1
	8					1													2								3																					0	1
	9					1													2																													0	1
	10					1																			2		3																					0	1
	11																										1																					0	0
8	1					1	2		3																		4																					0	2
	2	1	2			3																					4																					2	1
	3								1																		2																					0	0
	4					1			2	3																																						0	1
	5					1																																										0	1
	6	1	2																																													2	0
	7								1	2									3																													0	0
	8	1	2																								3																					2	0
	9	1	2																3																													2	0
	10																		1								2																					0	0
	11								1																		2																					0	0
9	1	1																									2	3																				1	0
	2					1																					2																					0	1
	3					1																					2																					0	1
	4																		1						2																							0	0
	5																																													1		0	0
	6	1																							2		3																					1	0
	7																										1																					0	0
	8																										1																					0	0
	9								1																		2																					0	0
10	1					1	2																																									0	2
	2					1																2					3																					0	1
	3	2				1																																										1	1
	4	1																	2																													1	0
	5					4			1	2	3																																					0	1
	6					2			1																																							0	1
	7								1																2																							0	0
11	1	1	2			3																					4																					2	1
	2					1																			2																							0	1
	3	1																				2																										1	0
	4	1																							2	3																						1	0
	5					1	2																				3																					0	2
																																																37	55
																																																0.163717	0.243363
																																																0.217647	0.323529
[truncated: 17 more columns]

## Sheet: 1;3
		blåbär				kråkris			lingon				kruståtel				linnéa		hus-mossa			kvast-mossa		lummer-mossa	vägg-mossa		förna		skogsfräken					hönsbär		odon						lapp-spira		skogs-stjärna		termis-tor		blåbär	kråkris
row	col.	1	2	3	4	1	2	3	1	2	3	4	1	2	3	4	1	2	1	2	3	1	2	1	1	2	1	2	1	2	3	4	5	1	2	1	2	3	4	5	6	1	2	1	2	1
1	1	1	2																																													2	0
	2	1																				2					3																					1	0
	3												1									2					3																					0	0
	4	1	2																								3																					2	0
	5																										1																					0	0
2	1																										1	2																				0	0
	2	1	2																								3																					2	0
	3																					1	2				3																					0	0
	4																										1																					0	0
	5																										2									1												0	0
	6												2														3									1												0	0
	7												1														2																					0	0
3	1								1																		2																					0	0
	2												2									1					3																					0	0
	3	1											2														3																					1	0
	4	1																				2					3																					1	0
	5	1	2																			3					4																					2	0
	6								1																		2																					0	0
	7																		1																													0	0
	8																					1	2																									0	0
	9	1	2	3																							4																					3	0
4	1	1																									2																					1	0
	2	1	2										3																																			2	0
	3												1														2																					0	0
	4								3				1	2																																		0	0
	5								3																		4									1	2											0	0
	6																		2																	1												0	0
	7	1											2						3																													1	0
	8	2											1														3																					1	0
	9					2			1								4																											3				0	1
	10								1	2																	3																					0	0
	11	1	2																																													2	0
5	1												3														4									1	2											0	0
	2																1										2																					0	0
	3																										2									1												0	0
	4								2				1														3																					0	0
	5	1	2																								3																					2	0
	6												1														2	3																				0	0
	7	1																	2																													1	0
	8	2	3	4		1																					5																					3	1
	9								1	2	3																																					0	0
	10								1																		2																					0	0
	11	1	2	3																							4																					3	0
6	1												1				2										3																					0	0
	2	2																																		1												1	0
	3	1											2														3																					1	0
	4								1				2	3																																		0	0
	5																1					2					3																					0	0
	6	1																									2																					1	0
	7	2											1														3																					1	0
	8	1	2										3						4																													2	0
	9	1																									2																					1	0
	10	1																									2																					1	0
	11																										3									1	2											0	0
7	1												1														2																					0	0
	2	2											1														3																					1	0
	3																										1	2																				0	0
	4								1	2	3																4																					0	0
	5												1														2																					0	0
	6												1														2																					0	0
	7												1	2													3																					0	0
	8												1														2																					0	0
	9	1																	2																													1	0
	10																					1					2																					0	0
	11																										4									1	2	3										0	0
8	1	1	2	3																							4																					3	0
	2	1																	2																													1	0
	3								1	2																	3																					0	0
	4								1	2																																				3		0	0
	5	1																				2					3																					1	0
	6	2											1									3																										1	0
	7								1																		2																					0	0
	8								1	2																	3																					0	0
	9	1																	2																													1	0
	10												1														2																					0	0
	11												1						2																													0	0
9	1	1	2																3																													2	0
	2	1				2																					3																					1	1
	3	1							2	3									4																													1	0
	4	1	2																3																													2	0
	5								1	2																	3																					0	0
	6																										1																					0	0
	7	1																									2																					1	0
	8																		1																													0	0
	9																		2																	1												0	0
10	1								1	2																	3																					0	0
	2	1											2									3																										1	0
	3	1											2														3																					1	0
	4																										1																					0	0
	5																										1																					0	0
	6	1	2																			3					4																					2	0
	7	1	2																								3																					2	0
11	1	1	2																			3																										2	0
	2																										2									1												0	0
	3	1																									2																					1	0
	4												1														2																					0	0
	5																										1																					0	0
																																																63	3
																																																0.25	0.0119048
																																																0.351955	0.0167598
[truncated: 17 more columns]

## Sheet: 1;4
		blåbär				kråkris			lingon				kruståtel				linnéa		hus-mossa			kvast-mossa		lummer-mossa	vägg-mossa		förna		skogsfräken					hönsbär		odon						lapp-spira		skogs-stjärna		termis-tor		blåbär	kråkris
row	col.	1	2	3	4	1	2	3	1	2	3	4	1	2	3	4	1	2	1	2	3	1	2	1	1	2	1	2	1	2	3	4	5	1	2	1	2	3	4	5	6	1	2	1	2	1
1	1	1	2						3																		4																					2	0
	2	1				2	3																				4																					1	2
	3					3	4																				5									1	2											0	2
	4								2	3	4																5									1												0	0
	5	1																									2																					1	0
2	1	1	2										3																																			2	0
	2												1	2													3																					0	0
	3					1	2																				3																					0	2
	4					2	3						1														4																					0	2
	5	1	2																								3																					2	0
	6	1	2																								3																					2	0
	7	1	2	3									4														5																					3	0
3	1																								1		2																					0	0
	2	1							2																		3																					1	0
	3					1																					2																					0	1
	4					2	3		1																																							0	2
	5	1				2																																										1	1
	6					1	2	3																			4																					0	3
	7	1																									2																					1	0
	8												1														2																					0	0
	9					1	2																																									0	2
4	1																		2								1																					0	0
	2																										1																					0	0
	3	1	2	3																							4																					3	0
	4	1																									2																					1	0
	5					1																					2	3																				0	1
	6																										1	2																				0	0
	7					3			1	2																																						0	1
	8	1	2																								3																					2	0
	9	1																									2																					1	0
	10					3			1																		2																					0	1
	11					5			1	2	3	4																																				0	1
5	1																										1	2																				0	0
	2																		1								2																					0	0
	3	3							1	2																	4																					1	0
	4								1										2								3																					0	0
	5								1	2	3																4																					0	0
	6								1																		2																					0	0
	7																		1																													0	0
	8								1																		2																					0	0
	9								1																		2																					0	0
	10					1	2																				3																					0	2
	11	1	2																								3																					2	0
6	1																										1																					0	0
	2	1	2	3																							4																					3	0
	3	2							1																		3																					1	0
	4								1																		2																					0	0
	5																										1																					0	0
	6								1	2									3			4																										0	0
	7								1										2																													0	0
	8																										1																					0	0
	9	1	2																								3																					2	0
	10	1											2														3																					1	0
	11								1																		2																					0	0
7	1																										1	2																				0	0
	2	2				1	3																				4																					1	2
	3								1																		2																					0	0
	4								1	2																	3																					0	0
	5					2			1										3																													0	1
	6								1	2									3																													0	0
	7																		1	2																												0	0
	8								1										2																													0	0
	9																										3									1	2											0	0
	10								1	2	3																																					0	0
	11																		2								1																					0	0
8	1																		1																													0	0
	2																							1			2																					0	0
	3	1	2																3																													2	0
	4								1										2																													0	0
	5								1	2									3																													0	0
	6																		1																													0	0
	7								1										2																													0	0
	8								1	2									3																													0	0
	9	1				2																					3																					1	1
	10	1																									2																					1	0
	11					1	2												3																													0	2
9	1					1	3		2																																							0	2
	2	1	3			2													4																													2	1
	3																		1																													0	0
	4								1										2																													0	0
	5								1	2	3								4																													0	0
	6								1																		2																					0	0
	7																										1																					0	0
	8																										1																					0	0
	9					1	2																				3																					0	2
10	1					1	2																				3																					0	2
	2	1																									2																					1	0
	3																										1																					0	0
	4																										1																					0	0
	5																										1																					0	0
	6																										1																					0	0
	7																		1								2																					0	0
11	1					1											2		3																													0	1
	2	2				1																					3																					1	1
	3								1										2																													0	0
	4	1							2	3																	4																					1	0
	5	1	2																3																													2	0
																																																45	38
																																																0.179283	0.151394
																																																0.25	0.211111
[truncated: 17 more columns]

## Sheet: 1;5
		blåbär				kråkris			lingon				kruståtel				linnéa		hus-mossa			kvast-mossa		lummer-mossa	vägg-mossa		förna		skogsfräken					hönsbär		odon						lapp-spira		skogs-stjärna		termis-tor		blåbär	kråkris
row	col.	1	2	3	4	1	2	3	1	2	3	4	1	2	3	4	1	2	1	2	3	1	2	1	1	2	1	2	1	2	3	4	5	1	2	1	2	3	4	5	6	1	2	1	2	1
1	1	1																									2																					1	0
	2	1																									2																					1	0
	3	2				1																					3	4																				1	1
	4	3				1	2																				4																					1	2
	5					1																					2																					0	1
2	1	1																									2	3																				1	0
	2																										1																					0	0
	3	1	2																								3																					2	0
	4	2				1																					3																					1	1
	5					1	2																				3																					0	2
	6	1	2			3																																										2	1
	7	1	2	3																							4																					3	0
3	1	1	2			3																					4																					2	1
	2								1	2																																						0	0
	3					1			2																		3																					0	1
	4					1			2	3	4																																					0	1
	5	1																									2																					1	0
	6	1							2																		3																					1	0
	7					1			2																																							0	1
	8	1							2																																							1	0
	9								1				2														3																					0	0
4	1								1	2																																						0	0
	2	1																									2	3																				1	0
	3	1																									2																					1	0
	4					1	2		3																																							0	2
	5																		1																													0	0
	6								1																		2																					0	0
	7																										1																					0	0
	8					1			2																																							0	1
	9								1																		2																					0	0
	10	1	2																								3																					2	0
	11	1											2														3																					1	0
5	1								1	2																																						0	0
	2	1				2																																										1	1
	3	1				2																																										1	1
	4	1							2																		3																					1	0
	5								1	2																	3																					0	0
	6	1							2										3																													1	0
	7	1							2										3																													1	0
	8								1	2																	3																					0	0
	9	1							2	3									4																													1	0
	10					1																					2	3																				0	1
	11	1	2																								3	4																				2	0
6	1								1	2																	3																					0	0
	2	1	2																								3																					2	0
	3					1																					2																					0	1
	4								1	2															3																							0	0
	5																1		2																													0	0
	6								1	2							3																															0	0
	7																		1								2																					0	0
	8								1				2						3																													0	0
	9	1	2						3																																							2	0
	10																		1																													0	0
	11								1																		2																					0	0
7	1																										1	2																				0	0
	2					2							1														3																					0	1
	3					1																2																										0	1
	4																		1																													0	0
	5																										1	2																				0	0
	6	1	3																								2																					2	0
	7												1														2																					0	0
	8	1	2																																													2	0
	9								1	2	3																																					0	0
	10								1	2																	3																					0	0
	11								1	2	3																																					0	0
8	1	1																									2																					1	0
	2																										1																					0	0
	3					2			1																		3																					0	1
	4																								1		2																					0	0
	5	1																	2																													1	0
	6								1										2																													0	0
	7								1	2																	3																					0	0
	8	1																				2					3																					1	0
	9								1																		2																					0	0
	10	1							2																																							1	0
	11								1	2																																						0	0
9	1	1	2			3																					4																					2	1
	2								1													2																										0	0
	3	1	2																3																													2	0
	4																										1																					0	0
	5																										1																					0	0
	6																		1																													0	0
	7								1	2																	3																					0	0
	8	1	2	3																																												3	0
	9	2							1																																							1	0
10	1					1																					2																					0	1
	2					1	2																																									0	2
	3	1	2	3																							4																					3	0
	4								1	2																	3																					0	0
	5	1																									2																					1	0
	6								1																		2																					0	0
	7					1							2														3																					0	1
11	1	2				1																																										1	1
	2	2				1																					3																					1	1
	3																										1																					0	0
	4																																													1		0	0
	5	1																									2																					1	0
																																																58	29
																																																0.243697	0.121849
																																																0.337209	0.168605
[truncated: 17 more columns]

## Sheet: 2;1
		blåbär				kråkris			lingon				kruståtel				linnéa		hus-mossa			kvast-mossa		lummer-mossa	vägg-mossa		förna		skogsfräken					hönsbär		odon						lapp-spira		skogs-stjärna		termis-tor		blåbär	kråkris
row	col.	1	2	3	4	1	2	3	1	2	3	4	1	2	3	4	1	2	1	2	3	1	2	1	1	2	1	2	1	2	3	4	5	1	2	1	2	3	4	5	6	1	2	1	2	1
1	1	1											2														3																					1	0
	2	1	2																								3																					2	0
	3																										1																					0	0
	4																		2								1																					0	0
	5	1	2																								3																					2	0
2	1																										1	2																				0	0
	2	1	2																3																													2	0
	3																		2						1																							0	0
	4	1	2																3																													2	0
	5	1	2																3																													2	0
	6	1	2	3																							4																					3	0
	7	1																									2																					1	0
3	1	1											2																																			1	0
	2								1																		2																					0	0
	3	1																									2																					1	0
	4																										3	4						1	2													0	0
	5																										1																					0	0
	6																								2		1	3																				0	0
	7																								1		2																					0	0
	8																										1																					0	0
	9					1																					2																					0	1
4	1	1											2																																			1	0
	2	1	2						3	4																																						2	0
	3												1																																	2		0	0
	4	1	2																																													2	0
	5												1														2																					0	0
	6	1																									2																					1	0
	7	1																	2								3																					1	0
	8	1	2																								3																					2	0
	9	1	2																								3																					2	0
	10	1	2																																													2	0
	11	3				1	2																				4																					1	2
5	1	1																									2																					1	0
	2	1	2														3										4																					2	0
	3	1	2																																													2	0
	4	1	2																								3																					2	0
	5	1											2														3																					1	0
	6																										1																					0	0
	7	1																									2																					1	0
	8	1	2														3										4																					2	0
	9								1																		2																					0	0
	10								1	2																																						0	0
	11	1																									2																					1	0
6	1	2				1																																										1	1
	2	1	2																								3																					2	0
	3	1							2																		3																					1	0
	4	1	2																								3																					2	0
	5												1														2																					0	0
	6	1	2																								3																					2	0
	7												1														2																					0	0
	8	1																									2																					1	0
	9	1	2																																													2	0
	10	1	2	3																																												3	0
	11	2				1																					4							3														1	1
7	1	1	2																								3																					2	0
	2	2							1																		3																					1	0
	3								2				1														3																					0	0
	4	1	2																								3																					2	0
	5								1																		2																					0	0
	6												1	2													3																					0	0
	7																										1																					0	0
	8	1	2																								3																					2	0
	9	1	2										3														4																					2	0
	10	1																									2																					1	0
	11	1							2	3																																						1	0
8	1	1	2																								3																					2	0
	2								1	2	3																4																					0	0
	3	1	2	3																																												3	0
	4	2							1																		3																					1	0
	5												1														2																					0	0
	6								1				2														3																					0	0
	7	1	2						3				4																																			2	0
	8					1	2																																									0	2
	9					1																					2																					0	1
	10	1																									2																					1	0
	11	1	2																								3																					2	0
9	1	1											2														3																					1	0
	2	1	2																								3																					2	0
	3	1																									2																					1	0
	4	2	3										1														4																					2	0
	5	1	2																3																													2	0
	6	1	2			3																																										2	1
	7								1																		2																					0	0
	8												1														2																					0	0
	9	1				2																					3																					1	1
10	1	1	2	3																																												3	0
	2	1	2																3																													2	0
	3	2																																1														1	0
	4	1							2										3																													1	0
	5	1							2																		3																					1	0
	6								1																		2																					0	0
	7																										1																					0	0
11	1																										1	3						2														0	0
	2	1																									2																					1	0
	3	1	2																								3	4																				2	0
	4	2											1														3																					1	0
	5																										1																					0	0
																																																103	10
																																																0.412	0.04
																																																0.595376	0.0578035
[truncated: 17 more columns]

## Sheet: 2;2
		blåbär				kråkris			lingon				kruståtel				linnéa		hus-mossa			kvast-mossa		lummer-mossa	vägg-mossa		förna		skogsfräken					hönsbär		odon						lapp-spira		skogs-stjärna		termis-tor		blåbär	kråkris
row	col.	1	2	3	4	1	2	3	1	2	3	4	1	2	3	4	1	2	1	2	3	1	2	1	1	2	1	2	1	2	3	4	5	1	2	1	2	3	4	5	6	1	2	1	2	1
1	1																		1								2																					0	0
	2																										1																					0	0
	3	1							2																		3																					1	0
	4	1																	2								3																					1	0
	5																										1																					0	0
2	1	1																									2																					1	0
	2								1	2																	3																					0	0
	3																		1																													0	0
	4	1							2																		3																					1	0
	5	1																	2																													1	0
	6																										1																					0	0
	7	1																	2	3																												1	0
3	1	1							2	3															4																							1	0
	2								1	2									3																													0	0
	3	1							2										3																													1	0
	4	1																						2			3																					1	0
	5	1	2																3																													2	0
	6																										1																					0	0
	7																										1																					0	0
	8								1	2	3																																					0	0
	9					1													2																													0	1
4	1	1																									2																					1	0
	2	1	2																								3																					2	0
	3	2				1																					3																					1	1
	4					1	2										3										4																					0	2
	5	1	2																								3																					2	0
	6	1																	2																													1	0
	7	1																	2																													1	0
	8					1			2										3																													0	1
	9																		1																													0	0
	10	1							2										3																													1	0
	11	1							2										3																													1	0
5	1																		1					2																								0	0
	2	1	2																								3																					2	0
	3	1																	2																													1	0
	4	1							2															3																								1	0
	5																										1																					0	0
	6					1																					2																					0	1
	7					1	2												3																													0	2
	8								1	2																																						0	0
	9	2							1																																							1	0
	10	1																	2																													1	0
	11	1																	2																													1	0
6	1					1																					2																					0	1
	2	1																						3	2																							1	0
	3	1	2																								3																					2	0
	4	1				2																					3																					1	1
	5																		1	2																												0	0
	6	1																	2																													1	0
	7	1																	2																													1	0
	8								1	2	3																																					0	0
	9	3	4						1	2															5																							2	0
	10																1		2																													0	0
	11																		1	2																												0	0
7	1	1	2																								3																					2	0
	2												1														2																					0	0
	3																										1	2																				0	0
	4								1	2																	3																					0	0
	5																										1																					0	0
	6					1													2																													0	1
	7								1										2																													0	0
	8																										1																					0	0
	9								1	2																																						0	0
	10	1	2	3																		4																										3	0
	11																		1					2																								0	0
8	1	1	2																								3																					2	0
	2	1																									2	3																				1	0
	3	1				2													3																													1	1
	4					1	2																				3																					0	2
	5	1	2						3										4																													2	0
	6	1				2																					3																					1	1
	7					1													2																													0	1
	8	1	2																																													2	0
	9	1							2										3																													1	0
	10																										1																					0	0
	11	1	2	3																																												3	0
9	1																		1								2																					0	0
	2	3							1	2																																						1	0
	3					1			2																																							0	1
	4	1	2										3														4																					2	0
	5								1																		2																					0	0
	6												1						2																													0	0
	7	1																	2																													1	0
	8								1																		2																					0	0
	9																		1																													0	0
10	1								1																		2																					0	0
	2												1														2																					0	0
	3	1																																												2		1	0
	4	1																	2	3																												1	0
	5								1	2	3																																					0	0
	6	1	2																3																													2	0
	7	1																									2																					1	0
11	1																										1																					0	0
	2																										1																					0	0
	3	1																									2																					1	0
	4	2							1				3														4																					1	0
	5	1	2																3																													2	0
																																																67	17
																																																0.290043	0.0735931
																																																0.36413	0.0923913
[truncated: 17 more columns]

## Sheet: 2;3
		blåbär				kråkris			lingon				kruståtel				linnéa		hus-mossa			kvast-mossa		lummer-mossa	vägg-mossa		förna		skogsfräken					hönsbär		odon						lapp-spira		skogs-stjärna		termis-tor		blåbär	kråkris
row	col.	1	2	3	4	1	2	3	1	2	3	4	1	2	3	4	1	2	1	2	3	1	2	1	1	2	1	2	1	2	3	4	5	1	2	1	2	3	4	5	6	1	2	1	2	1
1	1	1																									2																					1	0
	2	1	2	3									4				5																															3	0
	3	1																									3							2														1	0
	4	1																									2																					1	0
	5												1						2																													0	0
2	1																										1	2																				0	0
	2												1														2																					0	0
	3	1																									2																					1	0
	4	1																	2																													1	0
	5	1	2																3								4																					2	0
	6	1	2																3																													2	0
	7																										1																					0	0
3	1	1	2	3																							4																					3	0
	2	1																									2																					1	0
	3												1						2																													0	0
	4	1																									2																					1	0
	5								1	2	3								4								5																					0	0
	6	1	2	3															4																													3	0
	7	1	2						3										4																													2	0
	8																										1																					0	0
	9	1	2																3								4																					2	0
4	1	1	2	3	4																																											4	0
	2	1											2														3																					1	0
	3	1																									2																					1	0
	4	2							1										3																													1	0
	5	1	2	3																																												3	0
	6	1																	2																													1	0
	7																		2								1																					0	0
	8								1	2																	3																					0	0
	9												1						2																													0	0
	10	1																	2																													1	0
	11																		1						2																							0	0
5	1																										1																					0	0
	2	1																									2																					1	0
	3												1						2																													0	0
	4	1	2																3																													2	0
	5	1	2						3																																							2	0
	6																										1																					0	0
	7	1							2	3																	4																					1	0
	8	1																	2																													1	0
	9																		1	2																												0	0
	10	1	2																3																													2	0
	11																		2								1																					0	0
6	1																										1																					0	0
	2	1	2																								3																					2	0
	3	1																									2																					1	0
	4	1	2										3														4																					2	0
	5	1	2						3																																							2	0
	6	2							1																		3																					1	0
	7	1	2	3																							4																					3	0
	8	1	2																																													2	0
	9																										1																					0	0
	10	1																									2																					1	0
	11																		1																													0	0
7	1	1	2																																													2	0
	2	1	2										3																																			2	0
	3	1	2	3																																												3	0
	4	3											1																					2														1	0
	5	1	2																																													2	0
	6	2											1																																			1	0
	7	1																									2																					1	0
	8	1	2										3																																			2	0
	9	1	2						3				4														5																					2	0
	10	1																									2																					1	0
	11	1	2	3																																												3	0
8	1	1																									2																					1	0
	2	1	2	3																							4																					3	0
	3	2							1																		3																					1	0
	4												1														2																					0	0
	5	1	2																								3																					2	0
	6								1	2																																						0	0
	7								1	2																																						0	0
	8	1															2																															1	0
	9					1																					2																					0	1
	10	1																									2																					1	0
	11					2													3															1														0	1
9	1					3			1	2																																						0	1
	2								1	2																																						0	0
	3	1	2																																													2	0
	4	1	2	3																																												3	0
	5								1	2																	3																					0	0
	6								1																		2																					0	0
	7					1			2	3																	4																					0	1
	8	1																						2																								1	0
	9																								2		3							1														0	0
10	1																										2							1														0	0
	2	1	2	3																																												3	0
	3	1	2																																													2	0
	4	2	3			1																																										2	1
	5					1	2																				3																					0	2
	6					1																																										0	1
	7								1	2																	3																					0	0
11	1	1				2																					3																					1	1
	2	3	4						2																									1														2	0
	3	1																									2																					1	0
	4	1	2																																													2	0
	5	1																	2																													1	0
																																																108	9
																																																0.435484	0.0362903
																																																0.548223	0.0456853
[truncated: 17 more columns]

## Sheet: 2;4
		blåbär				kråkris			lingon				kruståtel				linnéa		hus-mossa			kvast-mossa		lummer-mossa	vägg-mossa		förna		skogsfräken					hönsbär		odon						lapp-spira		skogs-stjärna		termis-tor		blåbär	kråkris
row	col.	1	2	3	4	1	2	3	1	2	3	4	1	2	3	4	1	2	1	2	3	1	2	1	1	2	1	2	1	2	3	4	5	1	2	1	2	3	4	5	6	1	2	1	2	1
1	1	2				1													3																													1	1
	2								1				2														3																					0	0
	3	1																									2																					1	0
	4	1	2																								3																					2	0
	5	1	2						3				4														5																					2	0
2	1	1	2	3																																												3	0
	2	1																									2																					1	0
	3					1	2						3														4																					0	2
	4																								1		2																					0	0
	5	1	2																																													2	0
	6								1																		2																					0	0
	7																										1																					0	0
3	1								1	2																	3																					0	0
	2								1	2							3																															0	0
	3	1	2																																													2	0
	4	3				1	2																																									1	2
	5	2				1																																										1	1
	6	1				2																																										1	1
	7	1	2	3	4																																											4	0
	8					1	2	3																																								0	3
	9	1	4						3				2																																			2	0
4	1	1	2																																													2	0
	2	1							3																		2																					1	0
	3								1	2																	3																					0	0
	4	2	3	4									1																																			3	0
	5																		1																													0	0
	6					1			2										3																													0	1
	7	1	2																			3																										2	0
	8												1														2																					0	0
	9	1																									2																					1	0
	10												1											2			3																					0	0
	11												1														2																					0	0
5	1																1		2																													0	0
	2	1	2										3														4																					2	0
	3	1	2	4									3																																			3	0
	4												1	2								3																										0	0
	5												1														2																					0	0
	6	1	2																								3	4																				2	0
	7	1	2																3																													2	0
	8																										1																					0	0
	9	1	2																																													2	0
	10	1															2																															1	0
	11	1																									2																					1	0
6	1	1																	3								2																					1	0
	2	1																	3								2																					1	0
	3												1						2																													0	0
	4	1																									2																					1	0
	5																		1																													0	0
	6	1																						2																								1	0
	7	1																	2								3																					1	0
	8	2											1						3																													1	0
	9	2							1										3																													1	0
	10	1	2	3															4																													3	0
	11	1				2																					3																					1	1
7	1								1	2																	3																					0	0
	2																		1																													0	0
	3	1	2	3															4																													3	0
	4	1											2														3																					1	0
	5	1	2						3	4	5																6																					2	0
	6	1	2																					3																								2	0
	7	1											2																																			1	0
	8	1	2						3																		4																					2	0
	9								1	2									3																													0	0
	10	1	2	3																																												3	0
	11	2				1													3																													1	1
8	1	1	2																3																													2	0
	2																		1																													0	0
	3	1	2	3	4														5																													4	0
	4																		2			1																										0	0
	5	1																	2																													1	0
	6	1	2																																													2	0
	7	1	2	3																																												3	0
	8					3			1	2																																						0	1
	9	2	3																								1																					2	0
	10	1	2																																													2	0
	11	1	2																																													2	0
9	1	1	2																3																													2	0
	2	1	2	3		4													5																													3	1
	3	1	2																								3																					2	0
	4	1																									2																					1	0
	5	1	2						3																		4																					2	0
	6								1	2																																						0	0
	7	1																	2																													1	0
	8								1	2														3																								0	0
	9					1			2															3																								0	1
10	1	1	2	3															4																													3	0
	2	1	2			3																																										2	1
	3	1																	2	3																												1	0
	4	2																									1	3																				1	0
	5	1																									2																					1	0
	6	1																									2																					1	0
	7	1	2																																													2	0
11	1	1	2																3																													2	0
	2	1																	3								2																					1	0
	3	1																									2																					1	0
	4	1	2										3														4																					2	0
	5	1	2	3																							4																					3	0
																																																120	17
																																																0.446097	0.063197
																																																0.530973	0.0752212
[truncated: 17 more columns]

## Sheet: 2;5
		blåbär				kråkris			lingon				kruståtel				linnéa		hus-mossa			kvast-mossa		lummer-mossa	vägg-mossa		förna		skogsfräken					hönsbär		odon						lapp-spira		skogs-stjärna		termis-tor		blåbär	kråkris
row	col.	1	2	3	4	1	2	3	1	2	3	4	1	2	3	4	1	2	1	2	3	1	2	1	1	2	1	2	1	2	3	4	5	1	2	1	2	3	4	5	6	1	2	1	2	1
1	1	1	2	3																							4																					3	0
	2	1	2																3																													2	0
	3	2																									1	3																				1	0
	4												1														2																					0	0
	5																										1																					0	0
2	1	1	2																																													2	0
	2																										1																					0	0
	3	1																									2																					1	0
	4												1														2																					0	0
	5																										1																					0	0
	6					1																		2																								0	1
	7																										2							1														0	0
3	1																										1																					0	0
	2																										1																					0	0
	3	1	2																								3																					2	0
	4																										1																					0	0
	5																										1																					0	0
	6	1	2	3	4																						6															5						4	0
	7	1																									2																					1	0
	8	1																									2																					1	0
	9												1														2																					0	0
4	1	1																									2	3																				1	0
	2																		1																													0	0
	3	1																									2																					1	0
	4												1														2																					0	0
	5																										1																					0	0
	6	1																									2																					1	0
	7	1																									2																					1	0
	8								1	2																																						0	0
	9	2											1														3																					1	0
	10	1																									3															2						1	0
	11	1	2																								3																					2	0
5	1																										1																					0	0
	2	1																									4							2	3													1	0
	3	1																									3							2														1	0
	4	1																									2																					1	0
	5																										1																					0	0
	6																										3							1								2						0	0
	7																1										2																					0	0
	8																1										3															2						0	0
	9																										4							1	2							3						0	0
	10	1																									3							2														1	0
	11	1																									2																					1	0
6	1	1	2																3																													2	0
	2																										1																					0	0
	3	1											2														3																					1	0
	4	1	2																																							3						2	0
	5																		1	2																												0	0
	6	2																									1	4														3						1	0
	7	1	2																4																							3						2	0
	8																										1																					0	0
	9																										1	2																				0	0
	10	1																									2																					1	0
	11	1																									2																					1	0
7	1	1																	2																													1	0
	2	1	2																								3																					2	0
	3	2							1																																							1	0
	4	1																									3															2						1	0
	5	1																	2								3																					1	0
	6	1	2																								4															3						2	0
	7	1	2										3														4																					2	0
	8	1																																								2						1	0
	9																										1																					0	0
	10	1	2																								3																					2	0
	11	1																									2																					1	0
8	1	1	2																4								3																					2	0
	2	1																									2																					1	0
	3																										1																					0	0
	4	1																	2																													1	0
	5	1																									2																					1	0
	6	1																									2																					1	0
	7	1																									2																					1	0
	8	1											2														3																					1	0
	9	1	2	3																							4																					3	0
	10												1														2																					0	0
	11	1	2																								4							3														2	0
9	1	1	2																								3																					2	0
	2	1	2	3																							4																					3	0
	3																										2															1						0	0
	4	1																									2																					1	0
	5								1																		2																					0	0
	6																										1																					0	0
	7	1																									2																					1	0
	8	1											2														3																					1	0
	9	1																									2																					1	0
10	1																										1																					0	0
	2	1	2																3																													2	0
	3	1																									2																					1	0
	4																										1																					0	0
	5	1											2														3																					1	0
	6																										1																					0	0
	7																										2															1						0	0
11	1	1	2																																													2	0
	2																										1	2																				0	0
	3	1	2																								3																					2	0
	4	1	2										3																																			2	0
	5	1	2																								3																					2	0
																																																88	1
																																																0.387665	0.00440529
																																																0.624113	0.0070922
[truncated: 17 more columns]

[truncated: 21 more sheets: 3;1, 3;2, 3;3, 3;4, 3;5, 4;1, 4;2, 4;3, 4;4, 4;5, 5;1, 5;2, 5;3, 5;4, 5;5, 6;1, 6;2, 6;3, 6;4, 6;5 …]
