# Supplementary material for: Changes in species abundance after seven years of elevated atmospheric CO2 and warming in a Subarctic birch forest understorey, as modified by rodent and moth outbreaks
Source: PeerJ. 2018 May 29;6:e4843. doi: 10.7717/peerj.4843 (PMC5982999; doi:10.7717/peerj.4843)
Supplement: Data S1 [file peerj-06-4843-s001.zip › Stordalen vegetation analysis 2000.xlsx]

## Sheet: 1;1
		blåbär				kråkris			lingon				kruståtel				linnéa		hus-mossa			kvast-mossa		lum-mer-mossa	vägg-mos-sa		förna		skogsfräken					hönsbär		odon						lapp-spira		skogs-stjärna		termis-tor		blåbär	kråkris
row	col.	1	2	3	4	1	2	3	1	2	3	4	1	2	3	4	1	2	1	2	3	1	2	1	1	2	1	2	1	2	3	4	5	1	2	1	2	3	4	5	6	1	2	1	2	1
1	1	2	2																3								4																					2	0
	2												1						2	3																												0	0
	3																										1																					0	0
	4	3							1				2																																			1	0
	5	1	2	3																																												3	0
2	1																										1																					0	0
	2	1	2														3		4																													2	0
	3	1	2														3										4																					2	0
	4	2											1				3																															1	0
	5	1	2	3																		4																										3	0
	6	1	2																								3																					2	0
	7	2																	3								1																					1	0
3	1	1																									2																					1	0
	2	1											2						3								4																					1	0
	3	1	2	3																				4																								3	0
	4	1	3										2						4																													2	0
	5	2											1						3																													1	0
	6	1	2	3																							4																					3	0
	7																		2			1																										0	0
	8	2											1														3																					1	0
	9	1																	2																													1	0
4	1	2	3	4																							5									1												3	0
	2	1	2																								3																					2	0
	3	2											1																																			1	0
	4								1																		2																					0	0
	5																		2								1																					0	0
	6	1	2	3																							4																					3	0
	7	1	2	3																																												3	0
	8	1																	2																													1	0
	9	1	2	3																																												3	0
	10	1	2						3										4																													2	0
	11	1																									2	3																				1	0
5	1	1																									2																					1	0
	2	1	2	3																							4																					3	0
	3	1											2														3																					1	0
	4	1	2										3														4																					2	0
	5	1	2																								3																					2	0
	6	1	2																								3																					2	0
	7	1							2																		3																					1	0
	8	1															2																															1	0
	9								2				1						3																													0	0
	10	1	2						3										4																													2	0
	11								1	2							3																															0	0
6	1	1																									2																					1	0
	2	1	2	3															4								5																					3	0
	3	1							2																3																							1	0
	4	1	2						3																																							2	0
	5	1				2																					3																					1	1
	6	1																									2																					1	0
	7	1	2										3						4																													2	0
	8	1	2	3																		4					5																					3	0
	9								1	3	4		2						5																													0	0
	10	1															2		3																													1	0
	11								2				1						3																													0	0
7	1	1	2	3															4	5																												3	0
	2	1	2																3	4																												2	0
	3	2																	3								1																					1	0
	4	1	2	3															4								5																					3	0
	5	1											2	3													4																					1	0
	6	1																									2																					1	0
	7	1	2																3								4																					2	0
	8	1																				2					3																					1	0
	9	1	2																3					4																								2	0
	10	1	2																3																													2	0
	11	1																						2																								1	0
8	1	1	2																3								4																					2	0
	2	1	2																			3					4																					2	0
	3	1	2	3																		4					5																					3	0
	4	1	2														3		4																													2	0
	5	1	2																3								4																					2	0
	6	1	2						3										4																													2	0
	7	1	2										3																																			2	0
	8	1																									2																					1	0
	9																		1								2																					0	0
	10	1																	2																													1	0
	11	1							2	3																	4																					1	0
9	1	1																	2																													1	0
	2	1											2														3																					1	0
	3	1																	2								3																					1	0
	4																		1								2																					0	0
	5								1										2																													0	0
	6	1											2														3																					1	0
	7																										1																					0	0
	8																					1					2																					0	0
	9	1																									2																					1	0
10	1	1																	2																													1	0
	2	1	2	3					4										5								6																					3	0
	3	1	2	3																																										4		3	0
	4	1							2																		3																					1	0
	5	1	2																																													2	0
	6	1	2																			3		4			5																					2	0
	7												1									2					3																					0	0
11	1								1	2									3																													0	0
	2	1																									2																					1	0
	3	1	2																								3																					2	0
	4	1	2														3										4																					2	0
	5	1																				2					3																					1	0
																																																139	1
																																																0.455738	0.00327869
																																																0.560484	0.00403226
[truncated: 17 more columns]

## Sheet: 1;2
		blåbär				kråkris			lingon				kruståtel				linnéa		hus-mossa			kvast-mossa		lummer-mossa	vägg-mossa		förna		skogsfräken					hönsbär		odon						lapp-spira		skogs-stjärna		termis-tor		blåbär	kråkris
row	col.	1	2	3	4	1	2	3	1	2	3	4	1	2	3	4	1	2	1	2	3	1	2	1	1	2	1	2	1	2	3	4	5	1	2	1	2	3	4	5	6	1	2	1	2	1
1	1	2				1																					2	3																				1	1
	2					1	2																				3																					0	2
	3					1											2																															0	1
	4	1											2														3																					1	0
	5	1							2																		3																					1	0
2	1					1	2																				3																					0	2
	2					1																					2																					0	1
	3					1													2																													0	1
	4	1																							2																							1	0
	5	1	2																						3		4																					2	0
	6					1																																										0	1
	7												1														2	3																				0	0
3	1	1				2													4								3																					1	1
	2					1											2		3																													0	1
	3																										1																					0	0
	4	1																	2	3																												1	0
	5	1							2	3									4	5																												1	0
	6								1	2																																						0	0
	7	2				1																					3																					1	1
	8												1	2													3																					0	0
	9					1																2					3																					0	1
4	1	1																							2																							1	0
	2																																													1		0	0
	3																								1																							0	0
	4																																													1		0	0
	5																		1	2																												0	0
	6	1							2										3																													1	0
	7					1																					2																					0	1
	8	1	2																3																													2	0
	9					1																					2																					0	1
	10	1				2	3																																									1	2
	11					1																					2	3																				0	1
5	1	1							2										4						3																							1	0
	2					1	2																		3																							0	2
	3																								2		1																					0	0
	4					1																2																										0	1
	5					1																			3		2																					0	1
	6	1				2													3								4																					1	1
	7																										1																					0	0
	8					2			1																		3																					0	1
	9	1																									2																					1	0
	10					1	2																				3																					0	2
	11	1																									2																					1	0
6	1					1																			2		3																					0	1
	2	1																	2																													1	0
	3					1													3								2																					0	1
	4																								1	2																						0	0
	5					1											2		3																													0	1
	6																1										2	3																				0	0
	7					1											2										3																					0	1
	8					1	2																				3																					0	2
	9					1																					2																					0	1
	10					1	2																				3																					0	2
	11					1			2																		3																					0	1
7	1					1			2	3																	4																					0	1
	2	1																									2																					1	0
	3	1																	2																													1	0
	4	1																									2																					1	0
	5	1																																												2		1	0
	6					1																					2																					0	1
	7	1	2																								3																					2	0
	8	1																									2																					1	0
	9	1	2																								3																					2	0
	10					1											2										3																					0	1
	11					1	2																				3																					0	2
8	1	1	3			2																					4																					2	1
	2																										2																			1		0	0
	3					1																					2																					0	1
	4								1																		2																					0	0
	5					1													2																													0	1
	6					3			1	2									4																													0	1
	7																		1	2																												0	0
	8	1	2			3													4																													2	1
	9	1																									2																					1	0
	10																										1																					0	0
	11																										1																					0	0
9	1	1	2	3																																												3	0
	2	1																									2																					1	0
	3	1	2																3								4																					2	0
	4	1	2			3	4																				5																					2	2
	5	1	2	3															4																													3	0
	6																										1																					0	0
	7																										1																					0	0
	8																										1	2																				0	0
	9	1																							2																							1	0
10	1								1	2																	3																					0	0
	2	1																	3																											2		1	0
	3	1																				2					3																					1	0
	4								1	2														3																								0	0
	5					1																		4	3		2																					0	1
	6					3			1	2																	4																					0	1
	7	1	2																								3																					2	0
11	1					1																					2																					0	1
	2	1	2	3																							4																					3	0
	3	1	2																3																													2	0
	4																										1																					0	0
	5	1	2																								3																					2	0
																																																57	51
																																																0.228	0.204
																																																0.313187	0.28022
[truncated: 17 more columns]

## Sheet: 1;3
		blåbär				kråkris			lingon				kruståtel				linnéa		hus-mossa			kvast-mossa		lummer-mossa	vägg-mossa		förna		skogsfräken					hönsbär		odon						lapp-spira		skogs-stjärna		termis-tor		blåbär	kråkris
row	col.	1	2	3	4	1	2	3	1	2	3	4	1	2	3	4	1	2	1	2	3	1	2	1	1	2	1	2	1	2	3	4	5	1	2	1	2	3	4	5	6	1	2	1	2	1
1	1	2	3										1														4																					2	0
	2	1																				2					3																					1	0
	3	2	3										1																																			2	0
	4																		1																													0	0
	5	1											2									3																										1	0
2	1	1											2									3					4																					1	0
	2	2											1														3																					1	0
	3												1														2																					0	0
	4												1						2	3																												0	0
	5																		1						2		3																					0	0
	6	2																									1	3																				1	0
	7	1																									2																					1	0
3	1	2											1														3																					1	0
	2	1	2																																													2	0
	3								3				1	2													4																					0	0
	4	1																									2	3																				1	0
	5																		2			1																										0	0
	6	1																									2																					1	0
	7																										1																					0	0
	8																		1																													0	0
	9	1																									2																					1	0
4	1												1														2																					0	0
	2	1																									2																					1	0
	3	2																				3					4									1												1	0
	4												1														2																					0	0
	5																		2			1					3																					0	0
	6	1											2									3					4																					1	0
	7	1																				2					3																					1	0
	8	1	2	3															4	5																												3	0
	9																		2			1																										0	0
	10								2				1														3																					0	0
	11	1	2																					3																								2	0
5	1																					1		2			3																					0	0
	2								1													2																										0	0
	3	1	2																								3																					2	0
	4								1																		2																					0	0
	5	1	2																			3					4																					2	0
	6																					1					2																					0	0
	7																					1					2																					0	0
	8	1	2	3	4																						5																					4	0
	9																					1					2																					0	0
	10																										1																					0	0
	11	1	2																			3					4																					2	0
6	1	1																									2																					1	0
	2	1	2																			3					4																					2	0
	3								3													4														1	2											0	0
	4																										1																					0	0
	5	1							2																																							1	0
	6	1	2						3										4																													2	0
	7	1	2										3														4																					2	0
	8																1										2																					0	0
	9	1																				2																										1	0
	10	1							2													3					4																					1	0
	11	1	2																								3																					2	0
7	1								1													2					3																					0	0
	2																					1					2																					0	0
	3	1																									3																			2		1	0
	4	2							1																																							1	0
	5												1									2					3																					0	0
	6	1											2														3																					1	0
	7																										1																					0	0
	8																										1																					0	0
	9								1										2																													0	0
	10																										1																					0	0
	11	1																	2	3																												1	0
8	1	1																	2								3																					1	0
	2	1	2						3																																							2	0
	3	1																									2																					1	0
	4	1																									3																			2		1	0
	5																		1																													0	0
	6	2	3										1						4																													2	0
	7																										1																					0	0
	8												1														2																					0	0
	9																		2			1																										0	0
	10																										1																					0	0
	11	1																	2								3																					1	0
9	1	1	2																3																													2	0
	2	1																				2					3																					1	0
	3	1	2																																													2	0
	4	1																									3																			2		1	0
	5																		1																													0	0
	6																		1								2																					0	0
	7								1										2																													0	0
	8																										1																					0	0
	9								1										2																													0	0
10	1								1																		2																					0	0
	2	1	2																4			3																										2	0
	3	1																									2																					1	0
	4																		1								2																					0	0
	5	1																							2		3																					1	0
	6																		1								2																					0	0
	7	1	2	3															4																													3	0
11	1	1																	2																													1	0
	2																		2			1																										0	0
	3	1																									2																					1	0
	4	1	2																								3																					2	0
	5	1																				2					3																					1	0
																																																77	0
																																																0.314286	0
																																																0.435028	0
[truncated: 17 more columns]

## Sheet: 1;4
		blåbär				kråkris			lingon				kruståtel				linnéa		hus-mossa			kvast-mossa		lummer-mossa	vägg-mossa		förna		skogsfräken					hönsbär		odon						lapp-spira		skogs-stjärna		termis-tor		blåbär	kråkris
row	col.	1	2	3	4	1	2	3	1	2	3	4	1	2	3	4	1	2	1	2	3	1	2	1	1	2	1	2	1	2	3	4	5	1	2	1	2	3	4	5	6	1	2	1	2	1
1	1	2							1																2		3																					1	0
	2	1				2													3								4																					1	1
	3																										1																					0	0
	4								1				2														3																					0	0
	5	1							2								3										4																					1	0
2	1	1																	2																													1	0
	2	2				1							3														4																					1	1
	3	1	2																								3																					2	0
	4																		2								3									1												0	0
	5	1	2																								3																					2	0
	6	1	2	3																							4																					3	0
	7	1																									2																					1	0
3	1																		2						1																							0	0
	2																										1																					0	0
	3	1																									2																					1	0
	4	1	2																3																													2	0
	5																		1																													0	0
	6	1	2																						3		4																					2	0
	7	1	2																								3																					2	0
	8					1							2														3																					0	1
	9	1	2																								3																					2	0
4	1	1																							2																							1	0
	2	1																	2								3																					1	0
	3	1	2										3																																			2	0
	4																										1																					0	0
	5	1	2																						3		4																					2	0
	6	2				1													3																													1	1
	7																		1								2																					0	0
	8	1	2																																													2	0
	9								1																2																							0	0
	10																								1																							0	0
	11								1																		2																					0	0
5	1								1																		2																					0	0
	2																										1	2																				0	0
	3																										2																			1		0	0
	4																		1	2																												0	0
	5																										1																					0	0
	6					1	2												3																													0	2
	7					1			2																3																							0	1
	8					1			2																																							0	1
	9	2	4			1	3												5																													2	2
	10	2				1																					3																					1	1
	11												1														2																					0	0
6	1																										1																					0	0
	2	1																				3					2																					1	0
	3																		1						2		3																					0	0
	4																		1								2																					0	0
	5																		1	2																												0	0
	6	1																				2																										1	0
	7								1	2												3																										0	0
	8																								1		2																					0	0
	9	2				1													3																													1	1
	10								1													2					3																					0	0
	11	1																									2																					1	0
7	1																																													1		0	0
	2	1	2																			3																										2	0
	3	1																	2																													1	0
	4																					1					2																					0	0
	5																		1								2																					0	0
	6					2			1										3																													0	1
	7					1			2										3																													0	1
	8	1				2											3								4																							1	1
	9					2											1										3																					0	1
	10	2	3	4															5																	1												3	0
	11																								2											1												0	0
8	1					1																					2																					0	1
	2																								1																							0	0
	3								1	2							4					3																										0	0
	4								1																		2																					0	0
	5					2			1										3																													0	1
	6																		2								1																					0	0
	7																		1																													0	0
	8	1							2																		3																					1	0
	9					1																			2																							0	1
	10																										1																					0	0
	11	1	2			3													4	5																												2	1
9	1					1																					2																					0	1
	2	1																									2																					1	0
	3								1													2																										0	0
	4					1																					2																					0	1
	5																		1			2																										0	0
	6								1										2								3																					0	0
	7								1	2									3																													0	0
	8					1																					2																					0	1
	9	2				1	3												4																													1	2
10	1	1																				2					3																					1	0
	2								1										2																													0	0
	3					1																					2																					0	1
	4								1	2									3																													0	0
	5								1	2									3																													0	0
	6	1																									2																					1	0
	7	1	2																3																													2	0
11	1					1																					2																					0	1
	2	1																	2								3																					1	0
	3																		1	2																												0	0
	4																										1																					0	0
	5	1							2										3								4																					1	0
																																																56	27
																																																0.230453	0.111111
																																																0.299465	0.144385
[truncated: 17 more columns]

## Sheet: 1;5
		blåbär				kråkris			lingon				kruståtel				linnéa		hus-mossa			kvast-mossa		lummer-mossa	vägg-mossa		förna		skogsfräken					hönsbär		odon						lapp-spira		skogs-stjärna		termis-tor		blåbär	kråkris
row	col.	1	2	3	4	1	2	3	1	2	3	4	1	2	3	4	1	2	1	2	3	1	2	1	1	2	1	2	1	2	3	4	5	1	2	1	2	3	4	5	6	1	2	1	2	1
1	1	2																									1	2																				1	0
	2					1																					2																					0	1
	3					1	2																				3																					0	2
	4								1																		2																					0	0
	5	1															2										3																					1	0
2	1	1																									2																					1	0
	2																										1																					0	0
	3					1																					2	3																				0	1
	4	1																									2																					1	0
	5	1																									2																					1	0
	6								1																		2																					0	0
	7	1							2								3																															1	0
3	1	1																				2					3																					1	0
	2					1	2		3																		4																					0	2
	3																										1																					0	0
	4	1							2																		3																					1	0
	5	1	2																								3																					2	0
	6								1	2																	3																					0	0
	7	2	3			1							4														5	6																				2	1
	8								1																		2																					0	0
	9								1	2			3														4																					0	0
4	1	1							2																		3																					1	0
	2					2							1														3																					0	1
	3								1	2							3										4																					0	0
	4	1							2																		3																					1	0
	5	2							1																		3																					1	0
	6	1																									2																					1	0
	7	1	2	3									4																																			3	0
	8					1											2										3																					0	1
	9	2							1																		3																					1	0
	10																1										2																					0	0
	11																										1																					0	0
5	1	2							1																		3																					1	0
	2	1	2	3																							4																					3	0
	3								1																		2																					0	0
	4	1	2														3										4																					2	0
	5	1																	2								3																					1	0
	6	1	2																								3																					2	0
	7								2				1														3																					0	0
	8																								1	3	2																					0	0
	9																					2					1	3																				0	0
	10	1							2										3																													1	0
	11								1	2									3																													0	0
6	1	1																									2																					1	0
	2					1	2																				3																					0	2
	3	1																	2								3																					1	0
	4								1										2								3																					0	0
	5																		2	3							1																					0	0
	6	1	2																3																													2	0
	7												1						2																													0	0
	8	1	2						3										4																													2	0
	9	1	2	3	4												5										6																					4	0
	10								1	2																	3																					0	0
	11	1							2								3																															1	0
7	1												1														2																					0	0
	2					1																					2																					0	1
	3	1	3						2																																							2	0
	4																		2								1																					0	0
	5																		2	3							1																					0	0
	6	1	2																								3																					2	0
	7	2											1						4								3																					1	0
	8	1																									2																					1	0
	9								1	2									3																													0	0
	10								1																		2																					0	0
	11								1	2																	3																					0	0
8	1					1																					2																					0	1
	2	1	2																								3																					2	0
	3								1																		2																					0	0
	4																										1																					0	0
	5	1	2	3															4																													3	0
	6	1											2						3																													1	0
	7								1	2									3																													0	0
	8	1	2						3	4																	5																					2	0
	9	1																									2																					1	0
	10	1																									2																					1	0
	11																										1																					0	0
9	1																		1																													0	0
	2					1			2																		3																					0	1
	3	1																									2																					1	0
	4																		1			2																										0	0
	5	2							1										3																													1	0
	6	1																									2																					1	0
	7																										1	2																				0	0
	8	1											2				3										4																					1	0
	9	1											2														3																					1	0
10	1	2	3																								1																					2	0
	2	1	2	3																																												3	0
	3	1	2	3																																												3	0
	4	1																	2																													1	0
	5	1	2																			3																										2	0
	6					1																					2																					0	1
	7	1	2																								3																					2	0
11	1	2	3			1																																										2	1
	2	1	2																								3																					2	0
	3																1										2																					0	0
	4	1											2									3																										1	0
	5					1																					2																					0	1
																																																80	17
																																																0.298507	0.0634328
																																																0.425532	0.0904255
[truncated: 17 more columns]

## Sheet: 2;1
		blåbär				kråkris			lingon				kruståtel				linnéa		hus-mossa			kvast-mossa		lummer-mossa	vägg-mossa		förna		skogsfräken					hönsbär		odon						lapp-spira		skogs-stjärna		termis-tor		blåbär	kråkris
row	col.	1	2	3	4	1	2	3	1	2	3	4	1	2	3	4	1	2	1	2	3	1	2	1	1	2	1	2	1	2	3	4	5	1	2	1	2	3	4	5	6	1	2	1	2	1
1	1	2	2																								3																					2	0
	2	1																									2																					1	0
	3	1	2																																													2	0
	4	1	2																3																													2	0
	5	1																	2																													1	0
2	1																										1																					0	0
	2												1														2																					0	0
	3	1																									2																					1	0
	4	1	2																								3																					2	0
	5	1																	2																													1	0
	6	1	2																								3																					2	0
	7												1	2													3																					0	0
3	1	1																									2																					1	0
	2																										1																					0	0
	3	1																									2																					1	0
	4																										2	3																				0	0
	5												1	2													3																					0	0
	6	1																									2																					1	0
	7	1																									2																					1	0
	8	1																									2																					1	0
	9	1	2																								3																					2	0
4	1	1	2	3															4																													3	0
	2	1	2																								3																					2	0
	3	1	2	3																																												3	0
	4	1											2														3																					1	0
	5	1																									2																					1	0
	6								1																		2																					0	0
	7	1															2																															1	0
	8																										1																					0	0
	9	1															2										3																					1	0
	10	1	2	3	4																																											4	0
	11					1							2																																			0	1
5	1	1															2																															1	0
	2	1	2	3																																												3	0
	3	1	2	3																																												3	0
	4	1	2	3	4																																											4	0
	5	2	3										1																																			2	0
	6	1																									2																					1	0
	7	1	2	3	4								5														6																					4	0
	8	1	2	3																							4																					3	0
	9	1															2										3																					1	0
	10																1										2																					0	0
	11	1											3														2	4																				1	0
6	1																										1																					0	0
	2	1	2			3																					4																					2	1
	3																										1																					0	0
	4								1	2																																						0	0
	5												2														3							1														0	0
	6	1																									2																					1	0
	7	1																									2																					1	0
	8	1											2														3																					1	0
	9	1	2	3													4																															3	0
	10	1	2	3	4				5																		6																					4	0
	11	1																									2																					1	0
7	1																										1																					0	0
	2	1	2						3																		4																					2	0
	3	1	2																								3																					2	0
	4								1																		2																					0	0
	5	1											2														3																					1	0
	6	1																									2																					1	0
	7	1	2																								3																					2	0
	8	1																									2																					1	0
	9	1	2																																													2	0
	10	1	2																																													2	0
	11	1																									2																					1	0
8	1								1	2														3																								0	0
	2	1											2														3																					1	0
	3	1																									2																					1	0
	4	1	2																								3																					2	0
	5								1																		2																					0	0
	6	2	3										1	4																																		2	0
	7	1	2																																													2	0
	8	1																									2																					1	0
	9	1	2														3										4																					2	0
	10	1																									2																					1	0
	11	1	2																								3	4																				2	0
9	1	1																									2																					1	0
	2												1														2																					0	0
	3	1	2																3																													2	0
	4	1	2																								3																					2	0
	5	1	2	3																																												3	0
	6	1	2																																													2	0
	7	1	2																								3																					2	0
	8					1	2																				3																					0	2
	9	1	3			2																																										2	1
10	1	1																									2																					1	0
	2	1																									2																					1	0
	3	1	2																								3																					2	0
	4								3																		4							1	2													0	0
	5	1	2																								3																					2	0
	6	2							1	3																	4																					1	0
	7	1							2																		3																					1	0
11	1	1																									2																					1	0
	2	1	2																3																													2	0
	3	1	2																								3																					2	0
	4	1	2	3	4																						5																					4	0
	5	1																									2																					1	0
																																																133	5
																																																0.513514	0.019305
																																																0.718919	0.027027
[truncated: 17 more columns]

## Sheet: 2;2
		blåbär				kråkris			lingon				kruståtel				linnéa		hus-mossa			kvast-mossa		lummer-mossa	vägg-mossa		förna		skogsfräken					hönsbär		odon						lapp-spira		skogs-stjärna		termis-tor		blåbär	kråkris
row	col.	1	2	3	4	1	2	3	1	2	3	4	1	2	3	4	1	2	1	2	3	1	2	1	1	2	1	2	1	2	3	4	5	1	2	1	2	3	4	5	6	1	2	1	2	1
1	1	2	2																								3																					2	0
	2	1	2																								3																					2	0
	3	1							2																		3																					1	0
	4	1																							2		3																					1	0
	5	1																									2																					1	0
2	1	1	2	3																							4																					3	0
	2	1	2																3					4																								2	0
	3								1	2									3																													0	0
	4	1																	3					2																								1	0
	5	1																							2		3																					1	0
	6												1						2																													0	0
	7					1																					2																					0	1
3	1												1														2																					0	0
	2	2				1																		3																								1	1
	3								1																		2																					0	0
	4	1																									2																					1	0
	5	1																	3					2																								1	0
	6	1	2																								3																					2	0
	7	1	2	3															4																													3	0
	8								1										2																													0	0
	9	1				2													3																													1	1
4	1																										1																					0	0
	2	1											2														3																					1	0
	3	1	2	3																																												3	0
	4	1	2	3					3															4			5																					3	0
	5	1																									2																					1	0
	6					1			2										3																													0	1
	7																		1																													0	0
	8	2				1			3										4																													1	1
	9	1				3			2																																							1	1
	10	1	2																3																													2	0
	11	1																									2																					1	0
5	1																		1								2																					0	0
	2	1							2										3																													1	0
	3																		1								2																					0	0
	4																										1																					0	0
	5	1	2																			3		4																								2	0
	6	1	2	3															4																													3	0
	7	1	2														3	4																														2	0
	8	1							2	3	4																																					1	0
	9					1																					2																					0	1
	10												1												2																							0	0
	11	1																									2																					1	0
6	1																										1																					0	0
	2	1							2																3		4																					1	0
	3	1																						2																								1	0
	4	1	3			2																																										2	1
	5	1							2								3																															1	0
	6					1																		2			3																					0	1
	7	1																									2																					1	0
	8	1																									2																					1	0
	9								1	2																	3																					0	0
	10								1										2								3																					0	0
	11	1																	2																													1	0
7	1	1	2																								3																					2	0
	2	1	2										3														4																					2	0
	3	1				2																		3																								1	1
	4	1							2																																							1	0
	5																		1								2																					0	0
	6	1	2	3															4																													3	0
	7	1							2																		3																					1	0
	8					1			2															3																								0	1
	9								1													2																										0	0
	10	1				2													3																													1	1
	11	1	2																3																													2	0
8	1												1														2																					0	0
	2	1	2																																													2	0
	3	3	4			1	2																																									2	2
	4	3				1	2												5					4																								1	2
	5	1	2																						3																							2	0
	6	1	2																																													2	0
	7	3							1																		2																					1	0
	8	1							2	3												4																										1	0
	9																		1								2																					0	0
	10																		1																													0	0
	11	1	2																								3																					2	0
9	1																										1	2																				0	0
	2																										1																					0	0
	3	3							4				1	2											5																							1	0
	4	1	2																								3																					2	0
	5	1	2																																													2	0
	6	1							2																		3																					1	0
	7	1	2																																													2	0
	8	1	2																																													2	0
	9	1	2																								3																					2	0
10	1												1														2																					0	0
	2								1																		2																					0	0
	3												1														2																					0	0
	4	2																																												1		1	0
	5								1	2	3																4																					0	0
	6																		1																													0	0
	7	1	2																3																													2	0
11	1																										1	2																				0	0
	2																										1																					0	0
	3																																													1		0	0
	4	1	2						3															4																								2	0
	5								1										2																													0	0
																																																97	16
																																																0.375969	0.0620155
																																																0.466346	0.0769231
[truncated: 17 more columns]

## Sheet: 2;3
		blåbär				kråkris			lingon				kruståtel				linnéa		hus-mossa			kvast-mossa		lummer-mossa	vägg-mossa		förna		skogsfräken					hönsbär		odon						lapp-spira		skogs-stjärna		termis-tor		blåbär	kråkris
row	col.	1	2	3	4	1	2	3	1	2	3	4	1	2	3	4	1	2	1	2	3	1	2	1	1	2	1	2	1	2	3	4	5	1	2	1	2	3	4	5	6	1	2	1	2	1
1	1	2	2	3	4																																											4	0
	2	1	2	3	4				4										5								6																					4	0
	3																										1																					0	0
	4	1	2																								3																					2	0
	5	1																									2																					1	0
2	1	1	2																								3																					2	0
	2																										1																					0	0
	3	1											2														3																					1	0
	4	1	2						3										4																													2	0
	5	1	2																3																													2	0
	6								1	2									3																													0	0
	7																		1																													0	0
3	1	1																						2			3																					1	0
	2	1	2																								3																					2	0
	3	1																									2																					1	0
	4	1																									2																					1	0
	5	1																	2																													1	0
	6								1	2									3								4																					0	0
	7								2										1																													0	0
	8																		1								2																					0	0
	9																		1																													0	0
4	1	1	2																								3																					2	0
	2	1																									2																					1	0
	3																										1																					0	0
	4																		1								2																					0	0
	5								1	2																	3																					0	0
	6	1	2																3																													2	0
	7	1	2						3										4																													2	0
	8	1							2																		3																					1	0
	9	1																									2																					1	0
	10																		1																													0	0
	11	1	2																																													2	0
5	1																										1																					0	0
	2	1																	2								3																					1	0
	3	1																									2																					1	0
	4	1															2																															1	0
	5	1	2						3																		4																					2	0
	6												1														2																					0	0
	7	1																	2																													1	0
	8	1	2																3																													2	0
	9	1	2																3																													2	0
	10	1	2																3																													2	0
	11	1																	2																													1	0
6	1																										1																					0	0
	2	1																									2																					1	0
	3	1															2		3																													1	0
	4								1										2																													0	0
	5	1	2																								3																					2	0
	6	1																	2																													1	0
	7	1	2																3																													2	0
	8	1				2																					3																					1	1
	9																		1																													0	0
	10																		1	2																												0	0
	11																		1	2																												0	0
7	1	1															2										3																					1	0
	2	1																									2																					1	0
	3																1	2																														0	0
	4	1	2																																													2	0
	5	1	2																3																													2	0
	6	1	2	3									4						5																													3	0
	7								2								1										3																					0	0
	8					1			2																		3																					0	1
	9					1	2																				3																					0	2
	10	1							2										3																													1	0
	11	1																	2																													1	0
8	1																										1	2																				0	0
	2					1																					2																					0	1
	3	1	2														3																															2	0
	4	1															2										3																					1	0
	5	2							3																									1														1	0
	6	1							2																		3																					1	0
	7																1										2																					0	0
	8	1	2	3	4																																											4	0
	9																										1																					0	0
	10	1	2																																													2	0
	11	1																	2																													1	0
9	1	2				1	3	4																			5																					1	3
	2	1	2																																													2	0
	3	2							1																																							1	0
	4	1	2	3																																												3	0
	5	1																									2																					1	0
	6								1																		2																					0	0
	7	1	2																																													2	0
	8	1																	2																													1	0
	9	1															2										3																					1	0
10	1	2				1																																										1	1
	2					1	2																																									0	2
	3								2																		3							1														0	0
	4																										1																					0	0
	5	1				2													3																													1	1
	6	1				2																					3																					1	1
	7																		1																													0	0
11	1					1	2																				3																					0	2
	2	1	2																																													2	0
	3	1	2																								3																					2	0
	4	1																							2		3																					1	0
	5					1																		2			3																					0	1
																																																99	16
																																																0.407407	0.0658436
																																																0.518325	0.0837696
[truncated: 17 more columns]

## Sheet: 2;4
		blåbär				kråkris			lingon				kruståtel				linnéa		hus-mossa			kvast-mossa		lummer-mossa	vägg-mossa		förna		skogsfräken					hönsbär		odon						lapp-spira		skogs-stjärna		termis-tor		blåbär	kråkris
row	col.	1	2	3	4	1	2	3	1	2	3	4	1	2	3	4	1	2	1	2	3	1	2	1	1	2	1	2	1	2	3	4	5	1	2	1	2	3	4	5	6	1	2	1	2	1
1	1	2	2																3																													2	0
	2	1																									2																					1	0
	3																										1																					0	0
	4								1	2	3																																					0	0
	5	1							2																		3																					1	0
2	1	2	3										1														4																					2	0
	2																										1	2																				0	0
	3	1	2	3																																												3	0
	4	1	2																								3																					2	0
	5	1																									2																					1	0
	6																										1																					0	0
	7	1	2																								3																					2	0
3	1	1											2														3																					1	0
	2								1																		2																					0	0
	3								1	2																	3																					0	0
	4	1																									2																					1	0
	5																		1																													0	0
	6																										1																					0	0
	7	1	2																								3																					2	0
	8	1	2	3																							4																					3	0
	9	1																	2								3																					1	0
4	1																										1																					0	0
	2																										1																					0	0
	3								1	2																	3																					0	0
	4																										1	2																				0	0
	5																										1																					0	0
	6	1																									2																					1	0
	7	1																									2																					1	0
	8					1	2																																									0	2
	9	1																									2																					1	0
	10												1											2			3																					0	0
	11	1	2																								3																					2	0
5	1	1	2																								3	4																				2	0
	2	1	2																																													2	0
	3	1	2										3																																			2	0
	4												1														2																					0	0
	5								1																		2																					0	0
	6	1																									3																			2		1	0
	7																										1																					0	0
	8												1												2																							0	0
	9	1	2						3																																							2	0
	10												1						2																													0	0
	11	1	2										3						4																													2	0
6	1																		1								2																					0	0
	2								1																		2																					0	0
	3	1											2														3																					1	0
	4	2											1	3													4																					1	0
	5																										1																					0	0
	6	1	2																					3																								2	0
	7	1							2															3																								1	0
	8																										1																					0	0
	9	1	2																								3																					2	0
	10	1																									2																					1	0
	11	1																	2																													1	0
7	1																										1																					0	0
	2					1																					2																					0	1
	3	1	2																3					4																								2	0
	4	1	2																								3																					2	0
	5	1	2																								3																					2	0
	6												1														2																					0	0
	7																										1																					0	0
	8	1																									2																					1	0
	9	1																	2					3																								1	0
	10	1																	2																													1	0
	11	1	2																								3																					2	0
8	1								2										1	3																												0	0
	2	1																	2	3																												1	0
	3	1																	2	3																												1	0
	4	1																	2																													1	0
	5	1							2																		3																					1	0
	6								1																		2																					0	0
	7	1																									2																					1	0
	8	1																						2			3																					1	0
	9	1																									2																					1	0
	10																		1	2																												0	0
	11	1																									2																					1	0
9	1	1																	2																													1	0
	2	1							2										3																													1	0
	3	1																	2	3																												1	0
	4												1														2																					0	0
	5	1																									2																					1	0
	6												1														2																					0	0
	7												1														2																					0	0
	8								1																		2																					0	0
	9																		1					2																								0	0
10	1								1	2									3																													0	0
	2	1	2																3																													2	0
	3	1	2																3																													2	0
	4	1	2																								3																					2	0
	5																										1																					0	0
	6	1																									2																					1	0
	7	1																									2																					1	0
11	1	1																	2																													1	0
	2	1	2																3																													2	0
	3	1																									2																					1	0
	4	1	2	3																							4																					3	0
	5																								1		2																					0	0
																																																85	3
																																																0.369565	0.0130435
																																																0.52795	0.0186335
[truncated: 17 more columns]

## Sheet: 2;5
		blåbär				kråkris			lingon				kruståtel				linnéa		hus-mossa			kvast-mossa		lummer-mossa	vägg-mossa		förna		skogsfräken					hönsbär		odon						lapp-spira		skogs-stjärna		termis-tor		blåbär	kråkris
row	col.	1	2	3	4	1	2	3	1	2	3	4	1	2	3	4	1	2	1	2	3	1	2	1	1	2	1	2	1	2	3	4	5	1	2	1	2	3	4	5	6	1	2	1	2	1
1	1	2																									2																					1	0
	2	1	3	4									2																																			3	0
	3	1	2																								3																					2	0
	4												1														2																					0	0
	5	1	2																								3																					2	0
2	1	1	2																								3																					2	0
	2	1	2	3																							4																					3	0
	3	1																									2																					1	0
	4	1	2																								3																					2	0
	5																										1																					0	0
	6	1																									2																					1	0
	7	1	2										3														4																					2	0
3	1	1																									2																					1	0
	2																										1																					0	0
	3	1	2	3																																												3	0
	4	1	2	3																							4																					3	0
	5	1																									3							2														1	0
	6	1	2																								3																					2	0
	7	1																									3															2						1	0
	8	1							2																		3																					1	0
	9	1																									2																					1	0
4	1	1																				2					3																					1	0
	2												1														2																					0	0
	3	1	2	3																																												3	0
	4	1	2																								3																					2	0
	5	1																									2																					1	0
	6								2																		3							1														0	0
	7																										1																					0	0
	8	1	2						3																		4																					2	0
	9	1	2																								3	4																				2	0
	10	1	2																								3																					2	0
	11												1														2																					0	0
5	1	1	2	3																																												3	0
	2	1	2																								3																					2	0
	3	1	2																								3																					2	0
	4	1	2	3																																												3	0
	5																										1																					0	0
	6	1																									2																					1	0
	7	1																									2																					1	0
	8	1	2										3														4																					2	0
	9	1	2										3														4																					2	0
	10	1	2	3																																												3	0
	11	2	3										4																					1														2	0
6	1	1	2	3	4																																											4	0
	2																										1																					0	0
	3	1																									2																					1	0
	4	1	2																								3																					2	0
	5	1	2																								4															3						2	0
	6	1	2						3										5																							4						2	0
	7	1							2																		3																					1	0
	8	1	2	3																							4																					3	0
	9	1	3	4																							5							2														3	0
	10																										2							1														0	0
	11	1											2														3																					1	0
7	1	1	2	3																							4																					3	0
	2	1	2	3	4																						5																					4	0
	3																										2															1						0	0
	4								1	2	3																4																					0	0
	5	1																	2								3																					1	0
	6																		1																													0	0
	7	1	2																																							3						2	0
	8	1	2	3																																												3	0
	9	1											2																																			1	0
	10	1	2	3																																												3	0
	11	1	2										3																																			2	0
8	1	1	2										4														5															3						2	0
	2	1	2																								3																					2	0
	3												1														2																					0	0
	4	1																									2																					1	0
	5	1	2	3																							4																					3	0
	6	1	2																																													2	0
	7	1																									2																					1	0
	8	1																									2																					1	0
	9	1	2	3									4														5																					3	0
	10	1	2	3									5						6															4														3	0
	11	1	2	3																														4														3	0
9	1	1	2	3																							4																					3	0
	2	1	2	3	4																						5																					4	0
	3	1	2	3																							4																					3	0
	4	1	2	3																																												3	0
	5																										1																					0	0
	6	1																									2																					1	0
	7	1	2																																							3						2	0
	8												1														2																					0	0
	9												2														3							1														0	0
10	1	1	2																								3																					2	0
	2	1	2																																													2	0
	3	1	2																								3																					2	0
	4	1											2														3																					1	0
	5	1	2																								3																					2	0
	6	1	2	3																																												3	0
	7	1	2										3														4																					2	0
11	1	1	2	3	4																																											4	0
	2	1	2																								3																					2	0
	3	1																									2																					1	0
	4	1	2	3	4																																											4	0
	5	2	3																															1														2	0
																																																168	0
																																																0.581315	0
																																																0.777778	0
[truncated: 17 more columns]

[truncated: 21 more sheets: 3;1, 3;2, 3;3, 3;4, 3;5, 4;1, 4;2, 4;3, 4;4, 4;5, 5;1, 5;2, 5;3, 5;4, 5;5, 6;1, 6;2, 6;3, 6;4, 6;5 …]
