# Supplementary material for: Changes in species abundance after seven years of elevated atmospheric CO2 and warming in a Subarctic birch forest understorey, as modified by rodent and moth outbreaks
Source: PeerJ. 2018 May 29;6:e4843. doi: 10.7717/peerj.4843 (PMC5982999; doi:10.7717/peerj.4843)
Supplement: Data S1 [file peerj-06-4843-s001.zip › Stordalen vegetation analysis 2001.xlsx]

## Sheet: 1;1
		blåbär				kråkris			lingon				kruståtel				linnéa		hus-mossa			kvast-mossa		lummer-mossa	vägg-mossa		förna		skogsfräken					hönsbär		odon						lapp-spira		skogs-stjärna		termis-tor		blåbär	kråkris
row	col.	1	2	3	4	1	2	3	1	2	3	4	1	2	3	4	1	2	1	2	3	1	2	1	1	2	1	2	1	2	3	4	5	1	2	1	2	3	4	5	6	1	2	1	2	1
1	1	1	2																3								4																					2	0
	2												1									2					3																					0	0
	3	1																									2																					1	0
	4	1	2																4					3																								2	0
	5	1	2	3																							4																					3	0
2	1																										1																					0	0
	2																1										2																					0	0
	3	1																									2																					1	0
	4																1										2																					0	0
	5	1	2														3										4																					2	0
	6								1																		2	3																				0	0
	7	1							2													3																										1	0
3	1																					1					2																					0	0
	2	1	2										3														4																					2	0
	3																										1																					0	0
	4																										1																					0	0
	5																										1																					0	0
	6	1	2																								3																					2	0
	7																1										2																					0	0
	8								1	2																	3																					0	0
	9	1																									2	3																				1	0
4	1												1														2																					0	0
	2																										1	2																				0	0
	3												1						2								3																					0	0
	4	1																									2																					1	0
	5	1																	2								3																					1	0
	6	1																	2								3																					1	0
	7	1																									2																					1	0
	8	1							2								3																															1	0
	9	1							2																		3																					1	0
	10												1									2																										0	0
	11																1										2																					0	0
5	1	1																									2																					1	0
	2	1																	2								3																					1	0
	3	1																	2																													1	0
	4	1																									2																					1	0
	5																										1																					0	0
	6	1	2																								3																					2	0
	7	1	2										3														4																					2	0
	8																										1																					0	0
	9												2				1										3																					0	0
	10												1														2																					0	0
	11								1				2														3																					0	0
6	1																										1	2																				0	0
	2	1	2																4								3																					2	0
	3																		1								2																					0	0
	4	1	3						2																																							2	0
	5																										1	2																				0	0
	6																										1																					0	0
	7																		1								2																					0	0
	8	1																									2																					1	0
	9								1																		2																					0	0
	10																		1	2																												0	0
	11								1	2	3																4																					0	0
7	1	1											2														3																					1	0
	2	1	2																3								4																					2	0
	3	1																	2	3																												1	0
	4	1	2	3															4																													3	0
	5												1	3			2										4																					0	0
	6																										1																					0	0
	7								1	2									3																													0	0
	8	1																									2																					1	0
	9	1															2					3																										1	0
	10								1	2									3								4																					0	0
	11								1	2																	3																					0	0
8	1	1	2																3								4																					2	0
	2	1																	3			2																										1	0
	3	1	2																			3					4																					2	0
	4	1	2										3						4																													2	0
	5																		1								2																					0	0
	6	1							2										3																													1	0
	7	1																									2																					1	0
	8												1						3						2																							0	0
	9																																													1		0	0
	10	1																	3								2																					1	0
	11	1	2						3																																							2	0
9	1																		1								2																					0	0
	2												1														2																					0	0
	3	1																									2																					1	0
	4																										1																					0	0
	5																										1																					0	0
	6												1														2																					0	0
	7								1				2														3																					0	0
	8																		1																													0	0
	9																		1								2																					0	0
10	1	1																	2																													1	0
	2																		1	2																												0	0
	3	1																	2																													1	0
	4	1	2														3	4	5	6																												2	0
	5								1	2														3																								0	0
	6	1																				2		3																								1	0
	7								1															3			2																					0	0
11	1												1														2																					0	0
	2	1							2																																							1	0
	3	1											2														3																					1	0
	4												1														2																					0	0
	5	1							3													2					4																					1	0
																																																66	0
																																																0.266129	0
																																																0.385965	0
[truncated: 17 more columns]

## Sheet: 1;2
		blåbär				kråkris			lingon				kruståtel				linnéa		hus-mossa			kvast-mossa		lummer-mossa	vägg-mossa		förna		skogsfräken					hönsbär		odon						lapp-spira		skogs-stjärna		termis-tor		blåbär	kråkris
row	col.	1	2	3	4	1	2	3	1	2	3	4	1	2	3	4	1	2	1	2	3	1	2	1	1	2	1	2	1	2	3	4	5	1	2	1	2	3	4	5	6	1	2	1	2	1
1	1																		1								2																					0	0
	2					1	2																				3																					0	2
	3					1											2																															0	1
	4	1				2																																										1	1
	5	2											1														3																					1	0
2	1					1	2																				3																					0	2
	2					1																					2																					0	1
	3	1				2													3								4																					1	1
	4																																													1		0	0
	5					1																					2																					0	1
	6								1																		2																					0	0
	7																										1	2																				0	0
3	1																										1																					0	0
	2																										1																					0	0
	3																										1																					0	0
	4	1															2										3																					1	0
	5	1																	2																													1	0
	6	2							1																		3																					1	0
	7	1	2			3																					4																					2	1
	8	1	3										4				2										5																					2	0
	9																					1																										0	0
4	1	1																									2																					1	0
	2					3			1	2																																						0	1
	3								1																2																							0	0
	4																										1																					0	0
	5																1										2																					0	0
	6	1	2																3																													2	0
	7					1													3								2																					0	1
	8	1	2																3																													2	0
	9	1				2																																										1	1
	10					1	2																				3																					0	2
	11	1	2																			3					4																					2	0
5	1	1				2													3																													1	1
	2																					1					2																					0	0
	3																										1																					0	0
	4					1													2																													0	1
	5																		1			2																										0	0
	6					1																					2																					0	1
	7					1																					2																					0	1
	8	1				2																																										1	1
	9					1	2																																									0	2
	10	1	2																								3																					2	0
	11					1	2																				3																					0	2
6	1					2			1										3																													0	1
	2					1																					2																					0	1
	3																																													1		0	0
	4																		1																													0	0
	5					1																					2																					0	1
	6					1																					2																					0	1
	7																								1																							0	0
	8					1																					2																					0	1
	9					1	2												3								4																					0	2
	10					1																					2																					0	1
	11	2				1	3		4																		5																					1	2
7	1					1																					2																					0	1
	2								1	2																	3																					0	0
	3	1				2													3																													1	1
	4																										1																					0	0
	5	1	2	3																							4																					3	0
	6																										1	2																				0	0
	7					1																					2																					0	1
	8								1																		2																					0	0
	9																		1	2																												0	0
	10																								1		2																					0	0
	11	1							2													3					4																					1	0
8	1					1	2		3	4																	5																					0	2
	2	1	2			3																					4																					2	1
	3					1																					2																					0	1
	4								1																		2																					0	0
	5	1																									2																					1	0
	6	1	2																								3																					2	0
	7																1										2																					0	0
	8	1							2	3																	4																					1	0
	9	1	2	3															4								5																					3	0
	10	1																	2																													1	0
	11								1	2																	3																					0	0
9	1	1	2																								3																					2	0
	2	1																									2																					1	0
	3					1																					2																					0	1
	4	1	3			2																					4																					2	1
	5	1																	2																													1	0
	6	1				2																																										1	1
	7								1										2																													0	0
	8	1	2														3										4																					2	0
	9																								2		1																					0	0
10	1																																													1		0	0
	2	1																				2																										1	0
	3	1				2	3																				4																					1	2
	4					1			2								3																															0	1
	5					1																					2																					0	1
	6								1	2																	3																					0	0
	7																										1																					0	0
11	1	1				2													3																													1	1
	2																										1																					0	0
	3	1	2			3																					4																					2	1
	4																1					2					3																					0	0
	5																										1																					0	0
																																																52	50
																																																0.221277	0.212766
																																																0.315152	0.30303
[truncated: 17 more columns]

## Sheet: 1;3
		blåbär				kråkris			lingon				kruståtel				linnéa		hus-mossa			kvast-mossa		lummer-mossa	vägg-mossa		förna		skogsfräken					hönsbär		odon						lapp-spira		skogs-stjärna		termis-tor		blåbär	kråkris
row	col.	1	2	3	4	1	2	3	1	2	3	4	1	2	3	4	1	2	1	2	3	1	2	1	1	2	1	2	1	2	3	4	5	1	2	1	2	3	4	5	6	1	2	1	2	1
1	1	1							2													3					4																					1	0
	2	1	2																3																													2	0
	3																					1					2																					0	0
	4								1	2	3		4																																			0	0
	5																					1					2																					0	0
2	1	1	2										3														4																					2	0
	2								2				1														3																					0	0
	3																					1					2																					0	0
	4												1	2													3																					0	0
	5																1										2																					0	0
	6												1														2	3																				0	0
	7								1																		2																					0	0
3	1												1														2																					0	0
	2																										1																					0	0
	3												1														2	3																				0	0
	4	1																				2					3																					1	0
	5	1																				2	3																									1	0
	6	1																	2	3																												1	0
	7												1														2	3																				0	0
	8																					1					2																					0	0
	9																										1																					0	0
4	1	1	2	3																							4																					3	0
	2								1																		2																					0	0
	3	1											2														3																					1	0
	4												1														2																					0	0
	5												1	2													3																					0	0
	6	2											3						4																	1												1	0
	7	1																							2																							1	0
	8	1	2						3																		4																					2	0
	9					1													2	3																												0	1
	10								1																		2																					0	0
	11	1							2																		3																					1	0
5	1	3											1	2													4																					1	0
	2												1														2	3																				0	0
	3	1																									2																					1	0
	4	1																				2					3																					1	0
	5								1	2																																						0	0
	6												1														2																					0	0
	7								1										2								3																					0	0
	8	1	2	3																							4																					3	0
	9	1							2	3	4																																					1	0
	10								1	2																	3																					0	0
	11	1	2																								3																					2	0
6	1	1	2																								3																					2	0
	2	1															2					3					4																					1	0
	3								1	2	3																4																					0	0
	4												1	2													3																					0	0
	5								2				1														3																					0	0
	6	1	2																			3					4																					2	0
	7	1							2													3																										1	0
	8								1																		2	3																				0	0
	9	1											2				3										4																					1	0
	10								1													2	3				4																					0	0
	11																										1																					0	0
7	1	1																				2					3																					1	0
	2																										2									1												0	0
	3												1														3									2												0	0
	4								1	2												3					4																					0	0
	5												1														2																					0	0
	6												1														2	3																				0	0
	7																										1																					0	0
	8												1						2																													0	0
	9																		2								1																					0	0
	10																										1																					0	0
	11																		2	3																												0	0
8	1	2							1																		3																					1	0
	2	1	2						3																																							2	0
	3								1	2									3																													0	0
	4								1	2																	3																					0	0
	5	1																				2					3																					1	0
	6	1															2										3																					1	0
	7																										1																					0	0
	8								1				2														3																					0	0
	9																		2			1																										0	0
	10	1	2																3																													2	0
	11																					1					2																					0	0
9	1	1											2						3								4																					1	0
	2	1	2						3																																							2	0
	3	1							2	3																																						1	0
	4	1	2	3																							4																					3	0
	5								1																		2																					0	0
	6												1														2																					0	0
	7																		1	2																												0	0
	8	1																									2																					1	0
	9																		1	2																												0	0
10	1	2							1																																							1	0
	2	1																									2																					1	0
	3	1																	2								3																					1	0
	4																										1																					0	0
	5												1														2																					0	0
	6												1														2																					0	0
	7	1	2																								3																					2	0
11	1	1							2										3																													1	0
	2								1																		2	3																				0	0
	3	1																									2	3																				1	0
	4	1																									2																					1	0
	5	1																				2					3																					1	0
																																																58	1
																																																0.220532	0.00380228
																																																0.322222	0.00555556
[truncated: 17 more columns]

## Sheet: 1;4
		blåbär				kråkris			lingon				kruståtel				linnéa		hus-mossa			kvast-mossa		lummer-mossa	vägg-mossa		förna		skogsfräken					hönsbär		odon						lapp-spira		skogs-stjärna		termis-tor		blåbär	kråkris
row	col.	1	2	3	4	1	2	3	1	2	3	4	1	2	3	4	1	2	1	2	3	1	2	1	1	2	1	2	1	2	3	4	5	1	2	1	2	3	4	5	6	1	2	1	2	1
1	1								1	2																	3																					0	0
	2					1													2	3																												0	1
	3	1																									2																					1	0
	4	1																									2																					1	0
	5					1																					2																					0	1
2	1																										1																					0	0
	2												1														2	3																				0	0
	3					2							1														3																					0	1
	4																					1					2																					0	0
	5								1	2							3										4																					0	0
	6	1	2																								3																					2	0
	7	1											2														3																					1	0
3	1	2	3														1																															2	0
	2	1																	2								3																					1	0
	3					1	2						3														4																					0	2
	4	1	2																								3																					2	0
	5																		1								2																					0	0
	6	1							2										3								4																					1	0
	7	1	2																								3																					2	0
	8					1							2														3																					0	1
	9					3	4		1	2																	5																					0	2
4	1	1	2																4						3																							2	0
	2																1		2								3																					0	0
	3	1											2														3																					1	0
	4	1							2																		3																					1	0
	5					1	2		3	4															5																							0	2
	6	1	2			3																																										2	1
	7																		1	2																												0	0
	8	1							2																		3																					1	0
	9	1																									2																					1	0
	10					1													2								3																					0	1
	11								1	2	3																																					0	0
5	1								1																		2																					0	0
	2								1	2									3								4																					0	0
	3																										1																					0	0
	4																		2						1																							0	0
	5																		2								1																					0	0
	6								1	2																	3																					0	0
	7					1	2		3										4																													0	2
	8					2			1																		3																					0	1
	9					1	2																				3																					0	2
	10	1																									2																					1	0
	11																										1	2																				0	0
6	1					2																					1	3																				0	1
	2	1	2	4																		3					5																					3	0
	3								1										2																													0	0
	4																		1	2																												0	0
	5								1										2																													0	0
	6								1	2	3								4			5																										0	0
	7																					1					2																					0	0
	8																										1																					0	0
	9	1																	2																													1	0
	10	2	3																								4									1												2	0
	11	1																	2								3																					1	0
7	1																										1																					0	0
	2	1	2																								3																					2	0
	3																		1								2																					0	0
	4																		2			1																										0	0
	5																										1																					0	0
	6								1	2									3																													0	0
	7								1																2																							0	0
	8	1																	2																													1	0
	9	1	2																3	4																												2	0
	10					2			1																		3																					0	1
	11																		2								3									1												0	0
8	1																		1	2																												0	0
	2					1													2	3																												0	1
	3								1										2																													0	0
	4								1	2									3																													0	0
	5																										1																					0	0
	6					2													1	3																												0	1
	7								1	2																	3																					0	0
	8								1																		2																					0	0
	9	1				2			3																																							1	1
	10					1																					2																					0	1
	11					1													2																													0	1
9	1					1			2																		3																					0	1
	2	2				1													3																													1	1
	3								1	2												3																										0	0
	4								1	2												3					4																					0	0
	5					1																					2																					0	1
	6								1	2																	3																					0	0
	7																		1								2																					0	0
	8	1							2										3								4																					1	0
	9					1													2																													0	1
10	1					1			2													3																										0	1
	2								1	2									4						3																							0	0
	3								1								2										3																					0	0
	4																										1	2																				0	0
	5																		1																													0	0
	6								1																		2																					0	0
	7	1	2																								3																					2	0
11	1					1			2	3									4	5							6																					0	1
	2								1																		2																					0	0
	3																		1	2																												0	0
	4								1																		2																					0	0
	5	1	2						3																		4																					2	0
																																																41	30
																																																0.154135	0.112782
																																																0.207071	0.151515
[truncated: 17 more columns]

## Sheet: 1;5
		blåbär				kråkris			lingon				kruståtel				linnéa		hus-mossa			kvast-mossa		lummer-mossa	vägg-mossa		förna		skogsfräken					hönsbär		odon						lapp-spira		skogs-stjärna		termis-tor		blåbär	kråkris
row	col.	1	2	3	4	1	2	3	1	2	3	4	1	2	3	4	1	2	1	2	3	1	2	1	1	2	1	2	1	2	3	4	5	1	2	1	2	3	4	5	6	1	2	1	2	1
1	1																										1																					0	0
	2	1											2														3																					1	0
	3					1																					2																					0	1
	4	1				2											3																															1	1
	5								1	2			3														4																					0	0
2	1	1																									2																					1	0
	2												1														2	3																				0	0
	3	1	2																								3																					2	0
	4					1																					2																					0	1
	5					1	2																				3																					0	2
	6	1	2						3																		4																					2	0
	7	1	2						3																		4																					2	0
3	1	1							2																		3																					1	0
	2								1	2																																						0	0
	3								1																		2																					0	0
	4								1				2														3																					0	0
	5	1																									2																					1	0
	6	1											2														3																					1	0
	7	1				2																					3																					1	1
	8												1				2										3																					0	0
	9	1																									2																					1	0
4	1	1							2																		3																					1	0
	2	1							2																		3																					1	0
	3								1																		2																					0	0
	4	1							2	3																	4																					1	0
	5																										1																					0	0
	6	1																									2																					1	0
	7								1																		2																					0	0
	8												1														22																					0	0
	9												1														2																					0	0
	10																1										22																					0	0
	11												1														22																					0	0
5	1								1	2	3																																					0	0
	2	1	2	3																																												3	0
	3								1																		2																					0	0
	4	2				1			3																		4																					1	1
	5	1															2		3																													1	0
	6								1	2																	3																					0	0
	7								1								2										3																					0	0
	8																										1																					0	0
	9					2			1																		3																					0	1
	10												1				2	3																														0	0
	11																1										2																					0	0
6	1	1															2										3																					1	0
	2					1											2										3																					0	1
	3	1																									22																					1	0
	4	1	2	3	4																						5																					4	0
	5																1		2								3																					0	0
	6	2							1																		3																					1	0
	7								1																		2																					0	0
	8	1																	2								3																					1	0
	9	1							2																		3																					1	0
	10																										1																					0	0
	11								1	2							3										4																					0	0
7	1	1																									2																					1	0
	2																		1								2																					0	0
	3								1										2																													0	0
	4	1																	2								3																					1	0
	5																										1	2																				0	0
	6	1	2																3																													2	0
	7												1						2																													0	0
	8	1	2	3																							4																					3	0
	9					3			1	2																																						0	1
	10								1																		2																					0	0
	11								1				2														3																					0	0
8	1	1				2																					3																					1	1
	2	1																	2								3																					1	0
	3	1							2																		3																					1	0
	4																		1								2																					0	0
	5	1							2										3																													1	0
	6	1																	2																													1	0
	7								1	2																	3																					0	0
	8								1													2																										0	0
	9	1																	2																													1	0
	10																1										2																					0	0
	11	2	3						1																		4																					2	0
9	1					1			2																		3																					0	1
	2								1	2																	3																					0	0
	3	1																									2																					1	0
	4																										1																					0	0
	5																										1																					0	0
	6	1	2										3														4																					2	0
	7												1														2																					0	0
	8	1	2	3													4																															3	0
	9	1							2																		3																					1	0
10	1					1	2																				3																					0	2
	2	3				1	2																																									1	2
	3	1	2																								3																					2	0
	4																										1																					0	0
	5	1	2																3																													2	0
	6	1				3			2																																							1	1
	7																										1																					0	0
11	1	1																									2																					1	0
	2	1	2										3														4																					2	0
	3	2											1														3																					1	0
	4	1																									2																					1	0
	5					2							1														3																					0	1
																																																65	18
																																																0.254902	0.0705882
																																																0.373563	0.103448
[truncated: 17 more columns]

## Sheet: 2;1
		blåbär				kråkris			lingon				kruståtel				linnéa		hus-mossa			kvast-mossa		lummer-mossa	vägg-mossa		förna		skogsfräken					hönsbär		odon						lapp-spira		skogs-stjärna		termis-tor		blåbär	kråkris
row	col.	1	2	3	4	1	2	3	1	2	3	4	1	2	3	4	1	2	1	2	3	1	2	1	1	2	1	2	1	2	3	4	5	1	2	1	2	3	4	5	6	1	2	1	2	1
1	1	1											2														3																					1	0
	2																										1																					0	0
	3																										1																					0	0
	4																										1																					0	0
	5	1	2																3								4																					2	0
2	1												1						2																													0	0
	2																		1																													0	0
	3																		1								2																					0	0
	4																		1								2																					0	0
	5	1	2																								3																					2	0
	6	1	2																								3																					2	0
	7																										1																					0	0
3	1																																	1												2		0	0
	2	1	2										3						4																													2	0
	3																		1																													0	0
	4																		2															1														0	0
	5	1																									2	3																				1	0
	6	1																									2																					1	0
	7																1										2																					0	0
	8																										1																					0	0
	9								1																		2																					0	0
4	1	1				2																					3																					1	1
	2	1	2																								3																					2	0
	3																										1																					0	0
	4	1							2																		3																					1	0
	5								1				2														3																					0	0
	6																										1																					0	0
	7																1										2																					0	0
	8																		1								2																					0	0
	9	1	2																								3																					2	0
	10	2	3			1																																										2	1
	11					1																					2																					0	1
5	1	1							2				3																																			1	0
	2	1															2										3																					1	0
	3	1	2						3																																							2	0
	4	1	2	3																							4																					3	0
	5	1																									2																					1	0
	6	2							1																		3																					1	0
	7	1	2																3																													2	0
	8	1																									2																					1	0
	9																										1																					0	0
	10	1	2																																													2	0
	11	1																									2	3																				1	0
6	1	3											2				1																															1	0
	2	1															2																															1	0
	3												1				2																															0	0
	4	1	2																								3																					2	0
	5																										1																					0	0
	6																										1																					0	0
	7																										1																					0	0
	8	1											2														3																					1	0
	9												1														2																					0	0
	10	1	2																								3																					2	0
	11	2	3																								4							1														2	0
7	1	1																									2																					1	0
	2	2	3										1														4																					2	0
	3																										1																					0	0
	4												1														2																					0	0
	5																										1																					0	0
	6																										1																					0	0
	7																										1																					0	0
	8	1																									2																					1	0
	9	2											1																																			1	0
	10												1																																			0	0
	11	1	2																																													2	0
8	1																		2								1																					0	0
	2																										1																					0	0
	3												1														2																					0	0
	4	1							2																																							1	0
	5																										1																					0	0
	6								2				1														3																					0	0
	7												1														2																					0	0
	8								1																		2																					0	0
	9					1											2										3																					0	1
	10																										1																					0	0
	11												3														1	2																				0	0
9	1																										1																					0	0
	2																							1																								0	0
	3	1																									2																					1	0
	4	1											2														3																					1	0
	5	1	2	3																																												3	0
	6	1	2			3																																										2	1
	7	1																									2	3																				1	0
	8					1																																										0	1
	9					1																					2																					0	1
10	1	1																									2																					1	0
	2																										1	2						1														0	0
	3																										2																					0	0
	4								1	2																																						0	0
	5	1							2																		3																					1	0
	6																										1																					0	0
	7												1														2																					0	0
11	1												1						3															2														0	0
	2																										1																					0	0
	3	1							2																		3																					1	0
	4												1														2																					0	0
	5	1																									2																					1	0
																																																63	7
																																																0.304348	0.0338164
																																																0.488372	0.0542636
[truncated: 17 more columns]

## Sheet: 2;2
		blåbär				kråkris			lingon				kruståtel				linnéa		hus-mossa			kvast-mossa		lummer-mossa	vägg-mossa		förna		skogsfräken					hönsbär		odon						lapp-spira		skogs-stjärna		termis-tor		blåbär	kråkris
row	col.	1	2	3	4	1	2	3	1	2	3	4	1	2	3	4	1	2	1	2	3	1	2	1	1	2	1	2	1	2	3	4	5	1	2	1	2	3	4	5	6	1	2	1	2	1
1	1	1																	2								3																					1	0
	2																										1																					0	0
	3								1																		2																					0	0
	4	1																									2																					1	0
	5	1																							2		3																					1	0
2	1																										1	2																				0	0
	2	2							1																		3																					1	0
	3																										1																					0	0
	4	1																									2																					1	0
	5					1																					2																					0	1
	6																		1																													0	0
	7												1						3						2																							0	0
3	1																										1																					0	0
	2					1			2															3			4																					0	1
	3								1	2	3																																					0	0
	4	1																	2																													1	0
	5	1																	2								3																					1	0
	6								1																		2																					0	0
	7	1																									2																					1	0
	8								1	2																	3																					0	0
	9					1																																								2		0	1
4	1	1																									2																					1	0
	2	1	2																3																													2	0
	3	1							2																		3																					1	0
	4	1	2																								3																					2	0
	5	1	2																					3																								2	0
	6																		1								2																					0	0
	7																		1																													0	0
	8					1			2										3																													0	1
	9	1																									2																					1	0
	10	1	2																3																													2	0
	11	1							2																																							1	0
5	1																							1																								0	0
	2	2											1						3																													1	0
	3	1	2	3															4						5																							3	0
	4	1				2																					3																					1	1
	5					1													2																													0	1
	6								1										2																													0	0
	7					1	2																				3																					0	2
	8								1	2																																						0	0
	9	2	3						1																																							2	0
	10	1																									2																					1	0
	11																		1								2																					0	0
6	1	1																						2																								1	0
	2	1																									2																					1	0
	3	1				2							3														4																					1	1
	4	1																									2																					1	0
	5																		1								2																					0	0
	6	1				2																																										1	1
	7																										1																					0	0
	8																		1																													0	0
	9																		1																													0	0
	10	1																									2																					1	0
	11								1										2																													0	0
7	1	2											1						3																													1	0
	2					1																		2			3																					0	1
	3																										1																					0	0
	4	2							1																		3																					1	0
	5	1																									2																					1	0
	6	1																	2																													1	0
	7	1	2			3																																										2	1
	8																		2			1																										0	0
	9								1	2	3								4																													0	0
	10																		1																													0	0
	11	1																	2																													1	0
8	1																										1																					0	0
	2																		1								2																					0	0
	3	2				1													3																													1	1
	4					1													2																													0	1
	5	1	2	3															4																													3	0
	6	1																	2								3																					1	0
	7								1										2																													0	0
	8					2			1															3																								0	1
	9	1															2										3																					1	0
	10																		1																													0	0
	11																		1								2																					0	0
9	1								1																		2																					0	0
	2								2				1														3																					0	0
	3	1																									2																					1	0
	4	1											2																																			1	0
	5								1										2																													0	0
	6												1	2					3																													0	0
	7	1							2																		3																					1	0
	8								1																		2																					0	0
	9	1																				2					3																					1	0
10	1	2											1														3																					1	0
	2																		1																													0	0
	3								1																		2																					0	0
	4	1																	2																													1	0
	5								1	2																																						0	0
	6																		1																													0	0
	7	2				1																					3																					1	1
11	1	1	2																								3	4																				2	0
	2												1														2																					0	0
	3	2											1																																			1	0
	4								1															2																								0	0
	5																		2								1																					0	0
																																																57	16
																																																0.256757	0.0720721
																																																0.339286	0.0952381
[truncated: 17 more columns]

## Sheet: 2;3
		blåbär				kråkris			lingon				kruståtel				linnéa		hus-mossa			kvast-mossa		lummer-mossa	vägg-mossa		förna		skogsfräken					hönsbär		odon						lapp-spira		skogs-stjärna		termis-tor		blåbär	kråkris
row	col.	1	2	3	4	1	2	3	1	2	3	4	1	2	3	4	1	2	1	2	3	1	2	1	1	2	1	2	1	2	3	4	5	1	2	1	2	3	4	5	6	1	2	1	2	1
1	1	1	2										3														4																					2	0
	2	1	2						3																		4																					2	0
	3	1																	3															2														1	0
	4																										1																					0	0
	5																		1																													0	0
2	1	1	2																								3																					2	0
	2												1														2																					0	0
	3	1											2														3																					1	0
	4								2																		1	3																				0	0
	5	1	2																3																													2	0
	6	1	2																3																													2	0
	7												1														2																					0	0
3	1	1	2																								3																					2	0
	2	1																									2																					1	0
	3																		1																													0	0
	4	1																	2																													1	0
	5								1	2																	3																					0	0
	6																		1																													0	0
	7																										1																					0	0
	8																										1																					0	0
	9	1																	2																													1	0
4	1	1	2																								3																					2	0
	2	1	2																								3																					2	0
	3												1														2																					0	0
	4																										1																					0	0
	5	1																									2																					1	0
	6	1	2																3																													2	0
	7	1																									2																					1	0
	8																										1																					0	0
	9																										1																					0	0
	10												1						2																													0	0
	11	1							2																		3																					1	0
5	1																										1																					0	0
	2								1										2																													0	0
	3	2											1														3																					1	0
	4	1	2																					3			4																					2	0
	5	1	2	3					4																																							3	0
	6																		1								2																					0	0
	7								1	2																	3																					0	0
	8								1																		2																					0	0
	9																		1																													0	0
	10	1	2																3																													2	0
	11	1	2																3																													2	0
6	1	1																									2																					1	0
	2																										1																					0	0
	3												1														2																					0	0
	4								2				1																																			0	0
	5	1																									2																					1	0
	6	2											1														3	4																				1	0
	7																										1																					0	0
	8	1	3			2	4																																									2	2
	9	1	2																3																													2	0
	10																		1																													0	0
	11																		1								2																					0	0
7	1	2											1																																			1	0
	2																1										2																					0	0
	3								1	2							3										4																					0	0
	4	2							3	4			1														5																					1	0
	5	1																									2																					1	0
	6	1	2	3																																												3	0
	7																1										2																					0	0
	8	1				2																																										1	1
	9	1	2			3																																										2	1
	10					1			2																																							0	1
	11	2							1																																							1	0
8	1	1																									2																					1	0
	2					1							2														3																					0	1
	3	1	3														2																															2	0
	4	1																									2																					1	0
	5												2														1	3																				0	0
	6								1	2																																						0	0
	7								1	2																	3																					0	0
	8					3							1				2																															0	1
	9	1				2													3																													1	1
	10								1																		2																					0	0
	11																		3								4							1	2													0	0
9	1																										1	2																				0	0
	2																										1																					0	0
	3	3																																1	2													1	0
	4	1	2	3																																												3	0
	5								1																		2																					0	0
	6	1							2				3														4																					1	0
	7	1	2																								3																					2	0
	8	1				2																					3																					1	1
	9					1													2								3																					0	1
10	1					1	2	4	3																																							0	3
	2	1	3										2																																			2	0
	3	1	2																																													2	0
	4	1	2						3																																							2	0
	5																		1								2																					0	0
	6																										1																					0	0
	7								1	2									3																													0	0
11	1	1															2										3																					1	0
	2	1	2						3																																							2	0
	3					1											2										3																					0	1
	4	1																									2																					1	0
	5					1																					2																					0	1
																																																76	15
																																																0.320675	0.0632911
																																																0.439306	0.0867052
[truncated: 17 more columns]

## Sheet: 2;4
		blåbär				kråkris			lingon				kruståtel				linnéa		hus-mossa			kvast-mossa		lummer-mossa	vägg-mossa		förna		skogsfräken					hönsbär		odon						lapp-spira		skogs-stjärna		termis-tor		blåbär	kråkris
row	col.	1	2	3	4	1	2	3	1	2	3	4	1	2	3	4	1	2	1	2	3	1	2	1	1	2	1	2	1	2	3	4	5	1	2	1	2	3	4	5	6	1	2	1	2	1
1	1	1																									2																					1	0
	2					1																					2																					0	1
	3																										1																					0	0
	4	1	2																								3																					2	0
	5	1																									2																					1	0
2	1	1	2										3																																			2	0
	2								1																		2	3																				0	0
	3					1																					2																					0	1
	4	1																									2																					1	0
	5					1																					2																					0	1
	6	1	2	3																					4		5																					3	0
	7	1	2																								3																					2	0
3	1								2				1														3																					0	0
	2								1																		2																					0	0
	3	1	2	3																							4																					3	0
	4																										1																					0	0
	5					1																					2																					0	1
	6								1	2																	3																					0	0
	7	1	2																					3																								2	0
	8	1	3														2										4																					2	0
	9																							1																								0	0
4	1												1				2																															0	0
	2																		2								1	3																				0	0
	3	1																									2																					1	0
	4	3							1	2																	4																					1	0
	5																										1																					0	0
	6																1																															0	0
	7	1																							2		3																					1	0
	8					2							1														3																					0	1
	9																										1	2																				0	0
	10	1																						2			3																					1	0
	11	1	2																								3																					2	0
5	1	1															2										3																					1	0
	2	1	2										3														4																					2	0
	3	1	2	3																							4																					3	0
	4								2				3														1	4																				0	0
	5																								1		2																					0	0
	6	1	2																3																													2	0
	7																		1																													0	0
	8												1														2																					0	0
	9								1																2																							0	0
	10	1											2						3																													1	0
	11	1	2																								3																					2	0
6	1																					1					2																					0	0
	2	1																	2																													1	0
	3	1																	2																													1	0
	4																										1	2																				0	0
	5																								1		2																					0	0
	6	1																									2																					1	0
	7	1																						2			3																					1	0
	8								1	2																	3																					0	0
	9																		1	2				3																								0	0
	10	1																						2																								1	0
	11	1	2										3														4																					2	0
7	1	1	2	3															4																													3	0
	2																										1																					0	0
	3	1	2	4															3																													3	0
	4	1																	2																													1	0
	5	1	2										3														4																					2	0
	6	1																									2																					1	0
	7												1														2																					0	0
	8	1	3						2																		4																					2	0
	9	2							1										3																													1	0
	10																		1								2																					0	0
	11	1	2																								3																					2	0
8	1																		1								2																					0	0
	2	1																	2																													1	0
	3	1	2																3																													2	0
	4																										1																					0	0
	5												1						2																													0	0
	6	1							2																		3																					1	0
	7	1	2														3																															2	0
	8												1														2																					0	0
	9	2							1																		3																					1	0
	10	1																	2																													1	0
	11	1	2																3																													2	0
9	1	1	2	3															4																													3	0
	2	1	2						3										4																													2	0
	3	1																									2																					1	0
	4																										1																					0	0
	5	1																	2																													1	0
	6																										1																					0	0
	7												1														2																					0	0
	8					1													2																													0	1
	9												1						2																													0	0
10	1	1	2			3																																										2	1
	2	1	2																3																													2	0
	3	1											3						2								4																					1	0
	4								1																		2																					0	0
	5																										1																					0	0
	6	1																				2					3																					1	0
	7	1																									2																					1	0
11	1	1	2																3																													2	0
	2	1																	2																													1	0
	3	1	2																								3																					2	0
	4	1	2	3																																												3	0
	5	1	2																3																													2	0
																																																92	7
																																																0.37247	0.0283401
																																																0.513966	0.0391061
[truncated: 17 more columns]

## Sheet: 2;5
		blåbär				kråkris			lingon				kruståtel				linnéa		hus-mossa			kvast-mossa		lummer-mossa	vägg-mossa		förna		skogsfräken					hönsbär		odon						lapp-spira		skogs-stjärna		termis-tor		blåbär	kråkris
row	col.	1	2	3	4	1	2	3	1	2	3	4	1	2	3	4	1	2	1	2	3	1	2	1	1	2	1	2	1	2	3	4	5	1	2	1	2	3	4	5	6	1	2	1	2	1
1	1	1	2																					3																								2	0
	2	1															2										3																					1	0
	3	1																									2																					1	0
	4																										1																					0	0
	5																										1																					0	0
2	1	1															2										3																					1	0
	2																										1																					0	0
	3																										1																					0	0
	4																		2															1														0	0
	5																		2																							1						0	0
	6	1																	2								3																					1	0
	7																										1																					0	0
3	1												1														2																					0	0
	2																										1																					0	0
	3																										1																					0	0
	4																										1																					0	0
	5	1																									3							2														1	0
	6												1														2	3																				0	0
	7	1											2														3																					1	0
	8																										1	2																				0	0
	9												1														2																					0	0
4	1	1																									2																					1	0
	2	1	2																								3	4																				2	0
	3	1																									2																					1	0
	4																										2															1						0	0
	5																		1								2																					0	0
	6								1																		2																					0	0
	7																										1																					0	0
	8								1	2																	3																					0	0
	9	1	2										3														4																					2	0
	10																										1	2																				0	0
	11	1																									2	3																				1	0
5	1																										2																					0	0
	2	1																									3																					1	0
	3	1	2																								2	3																				2	0
	4	1																									2															1						1	0
	5																										1																					0	0
	6																										1	2																				0	0
	7																										1																					0	0
	8																		1																													0	0
	9	1	2										3														4																					2	0
	10	1																									3							2														1	0
	11	1	2	4									3														5																					3	0
6	1	1																	2																													1	0
	2																										1																					0	0
	3																										1																					0	0
	4	1	2																								3																					2	0
	5								1										2																													0	0
	6								1	2	3																																					0	0
	7	1																									2																					1	0
	8	1																									2																					1	0
	9	1																									3							2														1	0
	10												1														2																					0	0
	11	1															2								3		4																					1	0
7	1	1	2																3								4																					2	0
	2	1	2																								3																					2	0
	3																										1																					0	0
	4																										1																					0	0
	5																										2															1						0	0
	6												1						2																													0	0
	7	1	2																								3																					2	0
	8	1	2																																													2	0
	9	1											2														3																					1	0
	10																										2	3						1														0	0
	11																										2							1														0	0
8	1	1																																								2						1	0
	2	1	2																								3																					2	0
	3												1						1								2																					0	0
	4																										2															1						0	0
	5	1	2																								3																					2	0
	6																										1																					0	0
	7												1						1								2																					0	0
	8	1	3																								2	4																				2	0
	9	1	2	3																																												3	0
	10	1											2						2								3																					1	0
	11	1							3																		4							2														1	0
9	1	1																									2	3																				1	0
	2	1	2																								4																					2	0
	3	1																									2																					1	0
	4	1																									2																					1	0
	5												1	2					1	2							3																					0	0
	6												1						1								2																					0	0
	7	1																									3															2						1	0
	8	1																									2																					1	0
	9																										1																					0	0
10	1																										1																					0	0
	2	1											2						2								3																					1	0
	3																										2																					0	0
	4																										1																					0	0
	5	2	3										1						1								4																					2	0
	6	1																									2																					1	0
	7												1						1								2																					0	0
11	1	1	2																								3																					2	0
	2																										1																					0	0
	3	1	2																								3																					2	0
	4	1											2						2								3																					1	0
	5																										1																					0	0
																																																69	0
																																																0.298701	0
																																																0.511111	0
[truncated: 17 more columns]

[truncated: 21 more sheets: 3;1, 3;2, 3;3, 3;4, 3;5, 4;1, 4;2, 4;3, 4;4, 4;5, 5;1, 5;2, 5;3, 5;4, 5;5, 6;1, 6;2, 6;3, 6;4, 6;5 …]
